# Supplementary material for: Metabolomic Study to Evaluate the Transformations of Extra-Virgin Olive Oil’s Antioxidant Phytochemicals During In Vitro Gastrointestinal Digestion
Source: Antioxidants (Basel). 2020 Apr 6;9(4):302. doi: 10.3390/antiox9040302 (PMC7222208; doi:10.3390/antiox9040302)
Supplement: Supplementary file 1 [file antioxidants-09-00302-s001.zip]

Archive with 2 entries (2 files):
- Table S1.xlsx
- __MACOSX/._Table S1.xlsx
