# Supplementary material for: Metabolomic Study to Evaluate the Transformations of Extra-Virgin Olive Oil’s Antioxidant Phytochemicals During In Vitro Gastrointestinal Digestion
Source: Antioxidants (Basel). 2020 Apr 6;9(4):302. doi: 10.3390/antiox9040302 (PMC7222208; doi:10.3390/antiox9040302)
Supplement: Supplementary file 1 [file antioxidants-09-00302-s001.zip › Table S1.xlsx]

## Sheet: metabolomics dataset
Compound	Class	Frantoio T0	Frantoio gastric	Frantoio pancreatic	Kalamon T0	Kalamon gastric	Kalamon pancreatic	Leccino T0	Leccino gastric	Leccino pancreatic	Picholine T0	Picholine gastric	Picholine pancreatic	Picual T0	Picual gastric	Picual pancreatic	CompositeSpectrum
Apigenin	Flavonoids	7.68024e+07	1	835166	92186032	1	666104	1.30964e+08	1	782614	27941356	84453	662302	62811548	25845.7	986271	(271.2326, 449.3947)(253.0486, 111.69)(271.05963, 3726539.2)(272.0624, 661322.25)(273.06482, 91692.03)(274.06796, 8513.806)(256.81186, 310.79062)(296.05182, 21670.543)(298.0592, 5162.149)
Luteolin	Flavonoids	2.16561e+07	201072	1	1.62176e+07	1	1	35734128	1	1	1.77549e+07	1	1	2.0318e+07	1	1	(286.04547, 152.245)(287.05386, 906142.06)(288.05682, 138919.94)(289.0591, 20477.162)(290.06192, 1926.705)(309.03897, 3206.2834)
Gardenin B	Flavonoids	1	291660	466703	1	271055	121370	1.69924e+06	186148	555090	1	190311	205409	3.39406e+06	259844	665132	(358.1, 788.1066)(342.1027, 3476.6677)(359.11142, 53721.445)(360.11478, 11914.492)(341.1012, 4769.25)(342.10776, 938.90607)(381.096, 92.395004)(366.4487, 657.7394)
Tangeretin	Flavonoids	251803	283037	506336	351508	445011	928888	4178033	311854	554017	1.10309e+06	160167	969471	1037201	546819	374739	(372.9227, 12118.63)(374.32742, 5933.839)(354.51062, 763.128)(357.1231, 4801.31)(374.00525, 12466.374)(374.12973, 7148.936)(375.1305, 1359.5701)(355.1165, 52160.31)(356.12048, 12599.66)(396.90106, 14945.954)(396.86673, 6405.493)(397.1166, 1436.8116)(379.96213, 1421.9823)(380.10538, 287.42203)
Apigenin 7-O-glucoside	Flavonoids	2.49366e+06	533075	565864	26781188	466031	358888	595397	479774	352051	12445625	531300	724140	1.74281e+07	473033	327164	(420.1418, 36317.215)(402.12946, 9030.752)(424.1629, 3138.44)(425.1555, 42.8)(403.31586, 260167.48)(404.31866, 63295.117)(405.1373, 61797.29)(444.35895, 7430.2676)(445.4671, 15076.167)(426.50018, 2906.916)(428.5621, 3506.8843)(429.29565, 9919.622)(430.13446, 18906.676)
Cirsimaritin	Flavonoids	150104	1	1	478993	1	1	238542	1	1	340456	1	1	1	1	1	(314.32855, 6514.195)(316.0868, 3069.14)(297.07483, 7592.2817)(315.08676, 19900.28)(316.09006, 3555.807)(297.07593, 11979.07)(298.0801, 2521.3567)(338.85437, 1566.1289)(323.40488, 200.43001)
Nepetin	Flavonoids	119585	1	1	1	1	1	277467	1	1	1	1	1	1	1	1	(318.40097, 6699.0215)(320.32208, 2285.5125)(299.05115, 8777.325)(300.05557, 153.4425)(317.0672, 4641.2397)(318.06747, 184.62573)(299.0592, 133.58)(339.048, 2612.5825)
Hispidulin	Flavonoids	64303200	1	1	6.36057e+07	1	1	4.23759e+07	1	1	1.13967e+07	1	1	44860024	1	1	(326.8259, 23432.016)(328.07025, 5639.711)(283.05948, 1747.906)(300.2381, 363958.16)(302.07272, 341047.78)(303.07504, 53969.156)(304.24442, 5253.7896)(305.07812, 287.1)(301.06998, 3243105.2)(302.07303, 590200.0)(303.07523, 87858.0)(304.078, 10009.494)
5,6-Dihydroxy-7,8,3',4'-tetramethoxyflavone	Flavonoids	961662	1	1	595026	1	1	397543	1	1	3274275	1	1	2.95085e+06	1	1	(357.22473, 7506.699)(358.09863, 788.23)(397.5207, 12872.923)(398.3128, 4266.6143)(399.43018, 1527.5233)(400.0958, 116.51)(357.16245, 8037.2666)(358.4327, 1253.99)(375.1071, 17686.496)(376.11035, 3603.1934)(383.59116, 105.305)
Apigenin 6-C-glucoside	Flavonoids	45084.7	1	1	98036	1	1	187048	1	1	151898	1	1	212271	1	1	(434.6121, 2733.7722)(437.71844, 797.9049)(439.1323, 1921.15)(415.36148, 9683.895)(416.10425, 1735.3947)(439.14883, 3192.8816)(438.89102, 696.786)
Chrysoeriol 7-O-glucoside	Flavonoids	40713.3	1	1	157467	1	1	50241.3	1	1	52103.3	1	1	107307	1	1	(463.31732, 3885.362)(464.12296, 693.105)(444.50613, 1375.6227)(446.9507, 853.12006)(448.61667, 460.4925)(449.1169, 203.36)(465.3556, 943.7701)(467.43573, 1462.9181)(468.1409, 1882.83)(469.14493, 242.60667)(445.11157, 4616.338)(446.1189, 1145.2488)(488.1929, 719.13306)(489.118, 3003.8232)(468.87408, 255.00446)(469.0939, 519.89)
Luteolin 7-O-malonyl-glucoside	Flavonoids	876651	1	1	70637	1	1	415004	1	1	566105	1	1	365601	1	1	(521.0992, 73.19)(538.1241, 128.66)(522.7969, 32901.906)(522.7766, 63597.152)(523.1109, 80122.55)(539.08417, 14651.121)(540.0875, 3936.2412)(541.0884, 946.6806)
Rhoifolin	Flavonoids	1.93989e+06	1	1	216163	1	1	1.3377e+06	1	1	2.66421e+06	1	1	802697	1	1	(582.9141, 18037.346)(582.17596, 1024.575)(561.15454, 5195.3174)(562.4733, 2684.2434)(564.62396, 22625.172)(565.7021, 19115.768)(565.8096, 13741.056)(566.172, 1097.415)(564.1726, 2170.36)(565.1692, 9755.503)(566.1723, 2404.21)(601.5555, 1371.0094)(602.16284, 77.005005)(583.1367, 16423.312)
Neodiosmin	Flavonoids	826608	1	1	172594	1	1	341162	1	1	725132	1	1	213925	1	1	(609.7717, 9816.0205)(611.1834, 6345.126)(612.1819, 4479.313)(613.1819, 1726.7423)(614.181, 758.7272)(590.1696, 1145.9744)(609.1769, 10807.213)(610.1978, 5712.8374)(591.1705, 11043.738)(592.1751, 3607.1611)(593.17847, 919.6043)(631.66034, 4478.0034)(632.16266, 630.2028)(613.95825, 10081.723)(614.96075, 2985.34)(615.8932, 559.2284)
Pelargonidin 3-O-glucoside	Flavonoids	68521.3	1	66280.3	318823	1	84087.7	202757	1	78351.7	301889	1	52952	141544	1	1	(433.6127, 562.251)(439.13095, 2049.6401)(415.1008, 10030.409)(416.10403, 1668.762)(417.1116, 1308.82)(418.1177, 127.58)(435.12637, 3481.9006)(437.84628, 1014.4408)(437.1336, 274.9225)(417.19568, 29076.025)(418.33582, 7574.0605)(420.45694, 1228.49)(420.1159, 282.91)(462.12427, 256.15)(441.16492, 1271.645)(443.1102, 6798.753)
Petunidin 3-O-rhamnoside	Flavonoids	182791	1	1	174802	1	1	336809	1	1	1	1	1	1	1	1	(447.1263, 9631.48)(448.13184, 1791.3287)(429.11896, 8976.469)(449.67587, 68666.3)(450.81015, 15601.48)(452.53195, 3045.3362)(452.81894, 1047.7833)(431.51514, 88489.766)(432.13406, 21606.734)(435.135, 1200.96)(472.77716, 7221.4336)(473.55988, 9275.619)(475.1361, 23550.365)(455.98782, 4366.2515)(455.55972, 1003.83563)(457.1265, 2070.15)
Cyanidin 3-O-(6''-succinyl-glucoside)	Flavonoids	9338.67	1	190284	1	1	194405	111280	1	170899	273381	1	1	1	1	212359	(532.11865, 1586.0283)(534.1289, 289.8375)(533.1257, 5479.165)(534.1287, 1637.7238)(535.12866, 1297.9683)(536.80273, 227.89667)(551.1363, 410.05667)(557.57654, 6816.1143)(556.1046, 4047.5981)(557.1126, 826.616)
Pelargonidin	Flavonoids	7.67974e+07	1	1	92186032	1	1	1.3093e+08	1	1	2.79417e+07	1	1	6.28123e+07	1	1	(271.0596, 3657877.0)(272.0624, 649117.5)(273.06485, 89962.805)(274.06796, 8513.806)(256.2597, 346.19498)(277.0846, 867.25)(255.24571, 1290.1638)(257.06335, 303.01126)(296.05872, 6851.5317)(297.0555, 29878.643)(298.05927, 4636.0537)(299.0614, 530.2542)
Cyanidin	Flavonoids	2.17035e+07	1.12132e+06	1.27017e+06	1.58823e+07	1	1	35838248	1	1	1.79047e+07	1.11752e+06	1.3894e+06	20279836	1908896	108680	(287.05383, 880766.8)(288.0568, 134962.55)(289.05908, 19904.553)(290.06192, 1908.1866)(271.0586, 331.63004)(275.0684, 93.81)(312.05338, 10181.097)(313.05008, 43495.715)(314.05344, 6994.017)(315.05576, 945.61475)
Peonidin	Flavonoids	6.41891e+07	1	1	6.35402e+07	1.0583e+06	1264211	4.23721e+07	1.02435e+06	1.80239e+06	3.33978e+07	1	1	44860836	800136	1.81803e+06	(301.06998, 2847613.8)(302.073, 511316.6)(303.07526, 79136.32)(304.0781, 8966.759)(283.0595, 1645.8344)(284.0761, 131.71)(306.7085, 763.04114)(307.094, 222.88)(285.40927, 4117.665)(286.07758, 574.375)(326.0693, 5463.943)(327.11075, 25183.508)(328.14392, 4523.9443)(329.0737, 449.06607)
Delphinidin 3-O-arabinoside	Flavonoids	521534	1	1	1	1	1	278353	1	1	357594	1	1	411017	1	1	(435.08923, 13057.373)(436.1013, 3103.0957)(419.0814, 1116.31)(420.0898, 457.98)(422.67725, 963.00226)(423.10693, 1479.8267)(459.89404, 1552.5917)(460.89285, 2737.101)(462.40085, 2385.2224)(463.1016, 2585.52)
Malvidin 3-O-glucoside	Flavonoids	1	1	1	1	1	1	33837.7	1	1	1	1	1	1	1	1	(496.39795, 1586.5476)(497.47574, 4539.99)(494.34726, 3576.7378)(496.1507, 398.0)(497.1463, 3374.52)(479.1459, 758.55)
Peonidin 3-O-(6''-acetyl-glucoside)	Flavonoids	9.53075e+06	1	1	2.3254e+06	1	1	7661349	1	1	1.1655e+06	1	1	6217304	1	1	(506.9108, 20234.045)(508.04684, 8454.481)(508.72534, 5405.604)(509.13797, 3936.1199)(488.8592, 436.7782)(489.97006, 366.23337)(490.96957, 538.5367)(491.1346, 554.62)(507.1444, 35820.89)(508.1465, 10103.86)(489.56223, 621.3342)(491.41467, 827.3754)(491.71127, 1294.6172)(493.1499, 980.92206)(494.15356, 114.85)(529.1275, 48719.566)(530.1306, 12661.561)(531.1312, 3065.4375)(532.5132, 488.65753)(533.…
Pelargonidin 3-O-(6''-succinyl-glucoside)	Flavonoids	10312	1	1	82708.7	1	1	110075	1	1	1.12733e+06	1	1	36844.3	1	1	(533.1257, 4015.495)(534.1291, 923.96747)(517.1312, 3013.0718)(535.6361, 774.765)(537.1531, 1207.28)(516.4184, 1708.4929)(560.132, 583.9382)(539.26385, 17718.523)(540.11304, 5106.8335)(541.4056, 2298.8586)
Vitisin A	Flavonoids	17201	1	1	1	1	1	56562.7	1	1	2.03154e+06	1	1	1	1	1	(566.338, 64.17)(545.11145, 4107.99)(546.1176, 162.74)(567.1491, 60.300003)(545.1208, 19546.78)(546.12555, 5171.045)(548.8534, 2244.3142)(549.1413, 2479.89)(585.1115, 696.61505)(567.1043, 4837.8013)(568.6768, 710.77844)(569.11847, 980.3221)
Delphinidin 3-O-sambubioside	Flavonoids	1	1	1	1	1	1	55220.3	1	1	177795	1	1	1	1	1	(597.1412, 2745.6592)(598.1545, 799.24097)(599.1564, 1233.91)(622.9739, 162.08167)(624.35095, 202.18999)(624.821, 324.83334)(625.1557, 313.87)
Peonidin 3-O-rutinoside	Flavonoids	251715	1	1	313020	1	1	181273	1	1	531628	1	1	227056	1	1	(609.17535, 5931.411)(610.18475, 2304.7268)(611.1884, 1872.3232)(591.16876, 6042.0986)(592.17615, 3243.6094)(593.17847, 931.1343)(611.18805, 2273.8167)(612.39, 1051.066)(613.5924, 11517.169)(614.194, 742.13)(596.4901, 11484.64)(597.7156, 14033.037)(597.8974, 25354.81)(598.19824, 16409.03)(634.2647, 272.37274)(635.17346, 1382.1449)(614.9669, 3458.1248)(615.99567, 872.4524)(619.40076, 279.87558)(61…
Malvidin 3-O-(6''-caffeoyl-glucoside)	Flavonoids	158419	1	1	1	1	1	177754	1	1	555079	1	1	382514	1	1	(658.5057, 52.41333)(637.43976, 809.3739)(639.0503, 179.33112)(661.1898, 52.46)(639.13367, 4809.6646)(640.13684, 1241.5989)(640.1715, 2846.52)(665.16614, 211.00127)
Cyanidin 3-O-sambubioside 5-O-glucoside	Flavonoids	3453528	1	1	40889.7	1	1	1.86416e+06	1	1	3539055	1	1	1495910	1	1	(749.2122, 8531.236)(750.2156, 3476.7178)(728.2123, 37.5)(766.1937, 25386.436)(767.19525, 8018.8403)(768.1974, 2169.1912)(750.6946, 37.295)
(+)-Pinoresinol	Lignans	1.16591e+07	2.31768e+06	1.07078e+06	7.88798e+06	2.76814e+06	2268387	6666730	2914602	1.27743e+06	5784790	2.82867e+06	1626224	6306790	1.30896e+06	1261305	(359.83414, 24312.246)(362.2148, 30887.953)(363.0086, 12530.36)(363.15247, 7857.4136)(342.1972, 3804.4565)(343.53998, 4400.0312)(344.1444, 3978.4248)(360.4879, 23704.723)(360.1587, 5856.96)(343.29388, 1261.4)(344.76413, 13762.418)(346.1552, 39630.61)(383.1373, 138.33)(365.95224, 3904.5903)(365.90808, 365.9822)
Lariciresinol	Lignans	1.33367e+08	3.31949e+06	2.30189e+06	20616140	3.0069e+06	2.57635e+06	2.28101e+07	3235839	3.12364e+06	3.17059e+07	3495958	3755683	7.12002e+07	2.99888e+06	3.44052e+06	(360.16, 6097.4673)(342.9615, 13930.133)(344.15005, 315.522)(346.15796, 23547.215)(361.16437, 73159.03)(362.163, 14752.535)(363.17526, 2624.8545)(343.35318, 23406.746)(344.1509, 4028.6223)(383.37442, 1473.216)(384.14676, 148.465)(385.156, 360.84)(367.37146, 3657.6252)(369.1483, 332.28)
Secoisolariciresinol	Lignans	94512280	5.25847e+06	1.10019e+06	8.61016e+07	4.02572e+06	4.77297e+06	5.1078e+07	6380916	6.78506e+06	8.1352e+07	3.19711e+06	5389742	8.36584e+07	1.88685e+06	4.25268e+06	(363.09943, 40833.035)(364.026, 1142.637)(367.18475, 123.555)(348.02118, 173385.84)(349.1138, 24591.123)(349.1725, 2509.54)(363.35068, 9793.954)(364.68463, 2029.91)(345.91196, 41401.34)(348.8931, 45287.23)(349.1801, 14396.29)(386.48935, 8493.84)(367.5286, 2829.9045)(371.1649, 564.19)
8-Hydroxypinoresinol	Lignans	5764147	275948	81228	2.41417e+06	330782	129611	7.61735e+06	315830	311584	3.03488e+06	464397	366436	7036400	574369	74224.3	(375.6688, 5899.678)(376.69528, 2411.389)(378.14175, 4697.6953)(359.95316, 8535.787)(377.48495, 7032.1836)(378.1481, 237.29)(360.93665, 31578.305)(399.1295, 313.65)(400.131, 386.18)(382.3347, 3729.1384)(384.12897, 367.964)
(-)-Olivil	Lignans	1.33561e+07	4.81564e+06	1.06634e+06	1.79799e+07	8882896	2.93406e+06	1.57758e+07	7363204	1308270	1.52326e+07	5430698	2318569	2.06909e+07	2.68171e+06	3.02639e+06	(378.01758, 11307.217)(379.72675, 2345.9282)(361.6491, 31174.246)(362.7655, 1153.488)(363.1561, 14263.81)(377.78125, 8248.018)(379.16568, 3225.9365)(360.33978, 15481.292)(360.15857, 3985.5867)(402.15115, 154.77)(384.6372, 188.28252)(385.1378, 229.76)
(+)-Cycloolivil	Lignans	5764147	450448	373605	1	438051	44794.3	5.09346e+06	661204	306398	7.40638e+06	776684	1	4.63118e+06	444629	78021.3	(395.25592, 4926.407)(396.3579, 3839.265)(375.1434, 4548.61)(378.1427, 2890.78)(394.43304, 5067.337)(375.3439, 6057.322)
8-Acetoxypinoresinol	Lignans	1.27919e+06	101436	244263	5933417	363573	134694	9.37376e+06	61478	183848	6.61377e+06	1	62188	3.20308e+06	583310	1	(417.1529, 317.94)(399.143, 464.892)(417.27832, 18982.717)(418.15634, 4205.0845)(399.81177, 2501.6633)(402.1477, 6206.08)(441.33707, 914.798)(426.0209, 3156.255)(426.14175, 2478.6565)
8-Acetoxy-4'-methoxypinoresinol	Lignans	5.3284e+06	1097315	1.00988e+07	678864	11999684	1.29991e+07	3.10401e+06	1.52033e+06	3.06595e+06	2855500	1.07419e+06	1.31591e+07	4.94099e+06	4.88979e+06	8.80636e+06	(431.6894, 78034.96)(432.2711, 19383.756)(433.67493, 817.315)(416.167, 7470.267)(432.0501, 53516.42)(432.1707, 27203.68)(433.17715, 7783.596)(416.1685, 9463.705)(419.17175, 1954.5967)(453.81705, 188.2267)(437.5441, 354.79053)
4-Hydroxyphenylacetic acid	Phenolic acids	24880594	5940277	5720626	7.76642e+06	9.56745e+06	3374090	39080660	4.9687e+06	4906961	9144150	1.41934e+06	1078412	2.10785e+07	2.19733e+06	5685643	(137.08829, 164086.42)(138.04527, 9303.815)(153.05537, 182805.19)(154.05698, 7977.54)
Vanillin	Other phenolics	230446660	2.39974e+08	31569914	178122200	3.61038e+08	236094852	216046260	2.25866e+08	2.40944e+08	1.67526e+08	3.21151e+08	3.83492e+08	128568570	1.3259e+08	4.17492e+08	(137.08829, 164086.42)(138.04527, 9303.815)(153.05537, 182805.19)(154.05698, 7977.54)
Phloretic acid	Other phenolics	1	2791880	4.21336e+06	1	4.00825e+06	4.02534e+06	1	2.4598e+06	3.27453e+06	1	4012684	4.13187e+06	8.63611e+06	3.71149e+06	4103053	(171.0735, 757.04)(149.0561, 59712.12)(150.05856, 3503.164)
Methoxyphenylacetic acid	Other phenolics	1	2791880	4.21336e+06	1	4.00825e+06	4.02534e+06	1	2.4598e+06	3.27453e+06	1	4012684	4.13187e+06	8.63611e+06	3.71149e+06	4103053	(171.0735, 757.04)(149.0561, 59712.12)(150.05856, 3503.164)
p-HPEA-AC	Other phenolics	1.20819e+06	1	2.50042e+06	2192217	4.85857e+06	2.19148e+06	1880427	5.32239e+06	3493213	1.1525e+06	2.72664e+06	43487.3	3.23483e+06	8.08937e+06	2031983	(180.82933, 1747.8137)(166.08258, 52385.605)(167.08572, 7006.6885)(168.0872, 2897.62)(187.34988, 36126.555)(187.96426, 27833.479)(189.0707, 9551.81)
3-(3,4-Dihydroxyphenyl)propanoic acid	Other phenolics	1.81368e+08	4.58429e+07	40423944	1.15644e+08	31367544	25674528	171519140	4.1778e+07	4.39371e+07	1.65465e+08	2.83426e+07	37006432	1.64468e+08	3.34829e+07	35418608	(187.06769, 46257.793)(165.05128, 127709.4)(166.07698, 79270.15)(167.05579, 4390.044)(184.07048, 1318.3761)(165.0528, 751930.1)(166.0557, 52231.35)(167.0572, 2756.12)
3-Methoxy-4-hydroxyphenylacetic acid	Other phenolics	1.81368e+08	4.58429e+07	40423944	1.15644e+08	31367544	25674528	171519140	4.1778e+07	4.39371e+07	1.65465e+08	2.83426e+07	37006432	1.64468e+08	3.34829e+07	35418608	(187.06769, 46257.793)(165.05128, 128351.44)(166.07698, 79318.49)(167.05579, 4390.044)(184.07048, 1318.3761)(165.0528, 751930.1)(166.0557, 52231.35)(167.0572, 2756.12)
p-HPEA-EDA	Other phenolics	230446660	2.39974e+08	31569914	178122200	3.61038e+08	236094852	216046260	2.25866e+08	2.40944e+08	1.67526e+08	3.21151e+08	3.83492e+08	128568570	1.3259e+08	4.17492e+08	(306.14087, 935.80664)(290.3801, 13132.169)(291.13232, 931.17535)(307.8524, 955.99066)(309.1504, 1288.15)(288.43292, 1880.2224)(332.1379, 28171.809)(311.1162, 19790.75)(312.11942, 1964.2332)
p-HPEA-EA	Other phenolics	230446660	2.39974e+08	31569914	178122200	3.61038e+08	236094852	216046260	2.25866e+08	2.40944e+08	1.67526e+08	3.21151e+08	3.83492e+08	128568570	1.3259e+08	4.17492e+08	(306.14087, 935.80664)(290.3801, 13132.169)(291.13232, 931.17535)(307.8524, 955.99066)(309.1504, 1288.15)(288.43292, 1880.2224)(332.1379, 28171.809)(311.1162, 19790.75)(312.11942, 1964.2332)
oleacein	Other phenolics	42444170	3062354	1.88647e+06	9.45973e+06	1.57464e+06	167305	1.08244e+07	2.20172e+06	4.01977e+06	6.86021e+06	3.94378e+06	872988	11073750	4986733	428900	(323.68512, 9500.257)(321.8773, 4752.792)(306.12286, 11141.508)(307.1263, 142.1123)(321.93555, 713.52856)(345.4654, 8852.145)(344.11932, 236.23401)(326.07114, 6004.965)
Ligstroside-aglycone	Other phenolics	1.29356e+07	4.23643e+06	3858972	184530190	944726	3.73988e+06	6.47089e+06	1.93921e+06	4.07054e+06	4.45028e+06	3.60005e+06	3.82497e+06	1.27419e+07	3.3374e+06	3.43132e+06	(364.01996, 31608.14)(366.29266, 13355.267)(365.14157, 3695.0823)(346.632, 2420.135)(365.1461, 18584.758)(345.1325, 55361.004)(346.12878, 6602.7437)(385.12698, 1314.5769)(367.11115, 9844.629)
3,4-DHPEA-EA	Other phenolics	9.49097e+06	2854294	2.61687e+06	3.59464e+07	7.50495e+06	1788156	44017600	3.04848e+06	1.23227e+06	1.6538e+07	1729112	982553	3.82827e+07	2.03224e+06	1003484	(380.48715, 14959.85)(381.13766, 28204.459)(381.68405, 7233.3657)(382.1411, 2025.4941)(362.84375, 8074.386)(364.79617, 12080.777)(382.9909, 6450.864)(383.4818, 505.15)(363.13626, 41780.07)(364.13907, 12920.734)(365.1393, 2751.0967)(405.46704, 3590.6658)(385.94925, 11817.587)(386.36926, 1800.515)
3,4-Dihydroxyphenylethanol-4-diglucoside	Other phenolics	20075590	447075	513744	20266620	475709	389596	1.92233e+07	664109	447627	2.1328e+07	566837	386592	12831617	348983	390684	(478.16647, 648.85333)(460.15683, 42139.688)(461.1605, 9132.511)(462.1681, 1912.7719)(462.17133, 12483.968)(463.16992, 1355.8053)(503.165, 1674.5054)(483.14804, 15804.666)(484.15, 564.15375)
Ligustroside	Other phenolics	18341780	5479116	2.72628e+06	1.14786e+07	2003830	629534	2.29052e+07	5317802	2437812	1.87351e+07	3084715	1	1.69227e+07	6.23703e+06	910547	(524.3783, 34427.227)(525.1877, 6538.3047)(526.19073, 276.90332)(508.1891, 77426.45)(509.1913, 11502.78)(529.2094, 3806.35)(508.19064, 92742.71)(509.19287, 13833.973)(51.1956, 1905.6122)(548.5182, 331.05667)(534.1773, 1663.9885)(535.179, 3341.76)
Oleuropein-aglycone	Other phenolics	9.49097e+06	2854294	2.61687e+06	3.59464e+07	7.50495e+06	1788156	44017600	3.04848e+06	1.23227e+06	1.6538e+07	1729112	982553	3.82827e+07	2.03224e+06	1003484	(380.48715, 14959.85)(381.13766, 28204.459)(381.68405, 7233.3657)(382.1411, 2025.4941)(362.84375, 8074.386)(364.79617, 12080.777)(382.9909, 6450.864)(383.4818, 505.15)(363.13626, 41780.07)(364.13907, 12920.734)(365.1393, 2751.0967)(405.46704, 3590.6658)(385.94925, 11817.587)(386.36926, 1800.515)
Oleuropein	Other phenolics	5041462	664395	532303	1262020	841000	658353	2.64513e+06	1970648	842863	1621987	926357	798159	1.06918e+07	4.45341e+06	818573	(546.2018, 8831.089)(524.18445, 45647.094)(525.1862, 6658.058)(526.18976, 563.9767)(545.70496, 4608.41)(546.2025, 9838.97)(524.18604, 58643.242)(525.1889, 1983.673)(526.1926, 293.53)(563.27246, 8609.184)(564.18286, 412.805)(551.1804, 711.37994)
Hydroxytyrosol	Other phenolics	2.67117e+06	8.16446e+06	9.26446e+06	2238180	1.46234e+07	2.88311e+07	4020480	4.78929e+06	4.00678e+07	2718190	1.53574e+07	1.77953e+07	4.90211e+06	1.30401e+07	2.39401e+07	(157.07129, 3330.265)(137.05652, 41127.754)(138.05913, 876.04004)(156.07333, 55268.55)(157.49947, 9048.789)(137.05981, 6133.685)(178.05516, 12952.298)(179.0575, 453.375)
Benzoic acid	Phenolic acids	3.27015e+08	20516114	1.21799e+07	1.20016e+08	7.14291e+06	1	1.04382e+08	1.0095e+07	9.87606e+06	150585040	1	1	15821100	3.51298e+07	1	(123.4706, 572182.94)(125.04565, 135.0328)(147.02945, 2397.91)(129.01955, 181816.86)(130.02249, 4779.824)
4-Hydroxybenzoic acid	Phenolic acids	1	241638	1	1	128765	1	1	220556	1	1	310774	1	1	1	1	(139.0355, 16224.409)(121.025475, 1919.3883)
Cinnamic acid	Phenolic acids	168873320	2.74555e+06	4.39401e+06	107808600	8436374	9.75779e+06	1.38699e+08	3.65092e+06	6425387	1.09954e+08	5.08008e+06	9.26177e+06	7.56378e+07	4.03689e+06	8.59311e+06	(149.05614, 54038.777)(150.05847, 3217.893)(131.04607, 85554.516)(132.04893, 4530.9023)(152.06676, 1137.9366)(131.23785, 14344.238)(132.04451, 1771.8529)
m-Coumaric acid	Phenolic acids	2.43256e+08	3.66858e+07	3.10446e+07	2.20435e+08	4.18155e+07	4.88631e+07	229946720	56108704	5.92211e+07	220333160	3.8207e+07	49244140	153469700	3.87862e+07	47400112	(165.05127, 978408.6)(166.07748, 74817.65)(167.05579, 4227.847)(147.04099, 335152.06)(148.24428, 20924.652)(165.0528, 789526.6)(166.0557, 54842.92)(167.0572, 2893.92)(149.92322, 11808.608)(148.0457, 16037.53)
p-Coumaric acid	Phenolic acids	2.43256e+08	3.66858e+07	3.10446e+07	2.20435e+08	4.18155e+07	4.88631e+07	229946720	56108704	5.92211e+07	220333160	3.8207e+07	49244140	153469700	3.87862e+07	47400112	(165.05127, 978408.6)(166.07748, 74817.65)(167.05579, 4227.847)(147.04099, 335152.06)(148.24428, 20924.652)(165.0528, 789526.6)(166.0557, 54842.92)(167.0572, 2893.92)(149.92322, 11808.608)(148.0457, 16037.53)
o-Coumaric acid	Phenolic acids	2.43256e+08	3.66858e+07	3.10446e+07	2.20435e+08	4.18155e+07	4.88631e+07	229946720	56108704	5.92211e+07	220333160	3.8207e+07	49244140	153469700	3.87862e+07	47400112	(165.05127, 978566.7)(166.07748, 74842.65)(167.05579, 4227.847)(147.04099, 335207.03)(148.24428, 20924.652)(165.0528, 789526.6)(166.0557, 54842.92)(167.0572, 2893.92)(149.92322, 11808.608)(148.0457, 16037.53)
Vanillic acid	Phenolic acids	1	187774	369866	1	123243	1	1	87328	81945	1	87456.3	73784.3	1	435121	1	(169.04802, 2248.2922)(170.04433, 1416.3342)
3,4-Dimethoxybenzoic acid	Phenolic acids	1.26994e+08	4.58429e+07	3.9633e+07	1.15644e+08	31367544	25674528	171519140	4.1778e+07	4.39421e+07	1.15307e+08	2.83426e+07	2.59282e+07	1.64468e+08	3.34829e+07	35418608	(187.06769, 46257.793)(165.05128, 128351.44)(166.07698, 79318.49)(167.05579, 4390.044)(184.07048, 1318.3761)(165.0528, 751930.1)(166.0557, 52231.35)(167.0572, 2756.12)
Ferulic acid	Phenolic acids	3065860	152138	114925	1.88722e+06	204080	203773	2.89425e+06	170806	87629.3	3229994	133941	203532	1.92789e+06	140871	181403	(195.06123, 39836.58)(196.06409, 1504.0142)(178.05458, 11959.5205)(179.05743, 394.78665)(198.94092, 1954.3894)(177.24184, 11643.024)(217.04494, 2052.3743)(201.77238, 45841.773)(203.2679, 65348.41)(204.00804, 5171.269)
Syringic acid	Phenolic acids	1528620	1	1	2138737	1	1	1	1	1	1	1	1	1	1	1	(199.05602, 9730.533)(181.04575, 5396.952)
Eudesmic acid	Phenolic acids	1	31054.3	1	5.3471e+06	1	1	1	1	1	39203457	300968	1.33567e+06	1	1	1	(213.07146, 118039.14)(214.07455, 8371.462)(215.07625, 682.975)(195.06113, 33155.31)(196.06409, 1434.382)(237.0641, 494.68)
trans-Sinapic acid	Phenolic acids	4.08572e+07	1	1	43045627	1	1	1	1	1	1.69161e+07	1	1	2.4908e+07	1	1	(225.07164, 8815.445)(226.07466, 5730.2427)
Acteoside	Phenolic acids	1	61785.3	132685	1	165700	25887.3	1	4229.67	1	1	1	80570.3	1	49384.7	1	(626.21136, 6439.219)
Cinchonidine	Alkaloids	54879990	4.45526e+06	2.56539e+06	49747620	4596778	4.17457e+06	5.20171e+07	6.21169e+06	7.10328e+06	1.1771e+08	6.33238e+06	10389815	8.38614e+07	939145	4.35024e+06	(294.17395, 25588.432)(295.1766, 2723.9275)(277.16577, 181.617)(277.15668, 2715.77)(278.14935, 1402.708)(279.1484, 15.92)(297.18442, 2907.97)(320.5402, 55643.953)(321.02637, 14148.673)(321.82803, 16217.572)(321.42813, 12706.295)(322.1803, 12443.836)(302.1629, 29311.111)(303.07877, 26200.984)
Dihydrocinchonine	Alkaloids	3.80444e+06	342135	1.07547e+06	2.81671e+06	40087.7	1.28482e+06	4.90631e+06	385615	237419	4.75506e+06	837343	1343714	2954090	518869	858800	(299.2011, 838.6807)(279.1886, 293.3)(319.53745, 36560.63)(320.52115, 2873.157)
Betaine	Aminoacids	5052247	276646	1	3.60119e+06	1	1	1	1	1	5966140	1	1	1969284	321755	1	(118.08279, 8476.4)(122.09145, 4887.882)(144.07826, 919539.8)(145.08127, 77215.55)
L-Tryptophan	Aminoacids	8.29033e+08	2.06916e+08	198164576	7.79034e+08	155614379	2.37646e+08	5.63965e+08	149639902	1.06636e+08	7.41944e+08	2.43238e+08	1.57726e+08	764098720	1.1286e+08	1.4693e+08	(205.09312, 1968396.1)(206.0962, 223412.83)(207.098, 1708.679)(231.09172, 3216.1396)(213.08226, 1944.001)
Pantothenic acid	Aminoacids	460140	249943	45310	1.32231e+06	381838	100089	3.11078e+06	107433	1	3.17499e+06	407784	153771	661480	496596	79250.3	(220.52788, 1483.0991)(204.30624, 6908.2866)(220.11482, 149.0033)(221.11945, 189.675)(204.53072, 61396.78)(206.11685, 8884.782)(245.182, 117548.31)(246.51144, 72736.0)(247.117, 117817.37)(227.09793, 35248.984)(228.099, 3402.87)
Halleridone	Benzofurans	2876770	816446	267117	1.46234e+06	3.88311e+06	223818	4.00678e+06	402048	478929	1.53574e+06	1.77953e+06	271819	1.30401e+06	1391754	490211	(157.07129, 3330.265)(137.05652, 41127.754)(138.05913, 876.04004)(156.07333, 55268.55)(157.49947, 9048.789)(137.05981, 6133.685)(178.05516, 12952.298)(179.0575, 453.375)
Elenaic acid	Carboxylic acids	5.55396e+07	303971	32212.7	4.30499e+07	171042	26534	3.75145e+06	331936	65802	17566310	222373	25760.7	2.87996e+07	90416.3	1	(243.82591, 3416.2256)(225.48253, 49551.58)(226.07465, 5706.4995)(244.08652, 3377.4412)(226.07642, 2111.2659)(248.0641, 1614.24)
(Z)-3-Hexen-1-ol	Fatty acyls	3.3279e+08	3.28814e+06	3.41795e+06	2.12188e+08	5696278	3.53431e+06	325698920	3126211	2852273	2.98317e+08	4.96658e+06	3.8873e+06	2.92126e+08	2.70391e+06	3.50711e+06	(14.1442, 179.1879)(15.06771, 605276.56)(16.070496, 41877.496)(17.07398, 122.6657)
Hexanal	Organooxygen compounds	3.3279e+08	3.28814e+06	3.37708e+06	2.12188e+08	5696278	3.53431e+06	325698920	3126211	2852273	2.98317e+08	4.96658e+06	3.8873e+06	2.92126e+08	2.70391e+06	3.50711e+06	(14.1442, 179.1879)(15.06771, 605276.56)(16.070496, 41877.496)(17.07398, 122.6657)
Salidroside	Organooxygen compounds	3.91364e+07	1.8158e+06	323347	3.76636e+07	487331	267147	3.8246e+07	1.7839e+06	64228	3.75197e+07	1545551	602226	3.75564e+07	879427	227538	(301.12286, 27584.502)(302.12634, 4211.0137)(282.198, 24560.734)(283.11356, 2497.519)(306.13876, 33991.152)(283.12085, 4049.0977)(328.12646, 3323.0767)
(S)-Oleuropeic acid	Prenol lipids	1.45268e+07	6.76137e+06	5.05383e+06	6.95564e+06	3.15813e+06	9.2723e+06	1.83692e+07	6.61052e+06	5.09522e+06	1.52004e+07	3.1876e+06	9209641	1.03657e+07	2.1208e+06	6.47313e+06	(184.96878, 513.57574)(185.5276, 12817.15)(187.12123, 1889.547)(187.12, 459.28)(207.79013, 5525.7847)
Oleuropeic acid	Prenol lipids	1.45268e+07	6.76137e+06	5.05383e+06	6.95564e+06	3.15813e+06	9.2723e+06	1.83692e+07	6.61052e+06	5.09522e+06	1.52004e+07	3.1876e+06	9209641	1.03657e+07	2.1208e+06	6.47313e+06	(184.96878, 513.57574)(185.5276, 12817.15)(187.12123, 1889.547)(187.12, 459.28)(207.79013, 5525.7847)
Oleoside	Prenol lipids	2373330	613213	260248	3.97924e+06	241961	132076	1237367	579639	220059	1321387	227141	1	2.61521e+06	552585	1	(392.30652, 15029.72)(393.12375, 1463.726)(377.12158, 7596.894)(392.12152, 12462.562)(393.12314, 2629.07)(375.99557, 1429.95)(374.1198, 886.382)(399.13, 1125.0217)
Oleoside 11-methyl ester	Prenol lipids	1714507	148448	157254	8.23806e+06	2138581	1	1	218185	233969	1	383638	87081.3	1723574	295485	1	(406.13693, 5949.714)(389.5688, 9339.755)(387.12326, 739.44336)(406.51685, 5361.9365)(390.52, 7225.0317)(388.13452, 1446.26)(413.1255, 2695.7827)
Oleanolic acid	Prenol lipids	1459027	331777	272972	1	301396	247675	1	343932	158321	1	271944	247630	481991	45426.7	472798	(456.35727, 14620.7)(457.3597, 127.59)(439.35367, 17236.752)(440.35626, 2207.1807)
Betulinic acid	Prenol lipids	1459027	331777	272972	1	301396	247675	1	343932	158321	1	271944	247630	481991	45426.7	472798	(456.35727, 14620.7)(457.3597, 127.59)(439.35367, 17236.752)(440.35626, 2207.1807)
Ursolic acid	Prenol lipids	1459027	331777	272972	1	301396	247675	1	343932	158321	1	271944	247630	481991	45426.7	472798	(456.35727, 14620.7)(457.3597, 127.59)(439.35367, 17236.752)(440.35626, 2207.1807)
3beta-Myrianthic acid	Prenol lipids	4.865e+06	77802	64578.3	2.67899e+06	61973.7	27946.7	4.2008e+06	63128.7	1	1.52549e+06	88378.7	64635	2.90133e+06	10304.7	58659.7	(486.32968, 22721.643)(487.3307, 3736.2239)(489.35333, 12058.287)(490.35593, 1466.72)(512.33136, 8253.912)(513.33325, 1519.3778)
Tormentic acid	Prenol lipids	5.40635e+06	1	1	1.45093e+06	1	1	1.59454e+06	1	1	66427.7	1	1	1.9159e+06	1	1	(489.35352, 11833.536)(490.35596, 1325.9089)(471.34326, 28612.045)(472.3457, 4793.29)
Rotundic acid	Prenol lipids	5.40635e+06	1	1	2031450	1	1	1.59454e+06	1	1	3492977	1	1	1.9159e+06	1	1	(489.35352, 11906.01)(490.356, 1353.0436)(471.3435, 23428.5)(472.3459, 3669.4724)
Oleuroside	Prenol lipids	1.30844e+06	5041462	1427147	1262020	658353	841000	842863	2.64513e+06	1.96274e+06	926357	1621987	798159	1.06918e+07	4.45341e+06	818573	(546.2018, 8831.089)(524.18445, 45647.094)(525.1862, 6658.058)(526.18976, 563.9767)(545.70496, 4608.41)(546.2025, 9838.97)(524.18604, 58643.242)(525.1889, 1983.673)(526.1926, 293.53)(563.27246, 8609.184)(564.18286, 412.805)(551.1804, 711.37994)
Elenolide	Pyrans	4.08572e+07	1	1	43045627	1	1	1713894	1	1	1.69161e+07	1	1	2.4908e+07	1	1	(225.07164, 8815.445)(226.07466, 5730.2427)
Pyridoxine	Pyridines and derivatives	8.95671e+06	1.06478e+06	603463	6510140	412943	419314	4.25501e+06	411672	658338	6.06841e+06	621669	306557	4.05918e+06	837976	549920	(169.0723, 23785.14)(170.0749, 867.7858)(152.20914, 3403.568)(156.07318, 17125.504)(173.0882, 23915.29)(174.08997, 615.9159)(195.07236, 12975.476)
3beta,14-dihydroxybufa-4,20,22-trienolide	Bufanolides and derivatives	1.75131e+07	7.01605e+06	1.49073e+06	24056260	4.41761e+06	2.10782e+06	2.60915e+07	1.39496e+06	1836569	2.27484e+07	1.66678e+06	3.08224e+06	1.67276e+07	1.24964e+06	2.98909e+06	(385.13983, 84605.836)(386.43756, 16664.707)(386.2271, 4701.82)(368.33945, 9164.749)(367.2263, 2768.29)(385.72052, 59432.035)(386.62485, 7945.9453)(407.47983, 7403.4907)(408.2259, 6399.8115)(409.2081, 2695.12)(391.50528, 13455.86)(392.07303, 6725.567)(394.2231, 8112.88)
3beta,5,14-trihydroxy-19-oxo-5beta-bufa-20,22-dienolide	Bufanolides and derivatives	41985190	9.69155e+06	1.64373e+07	7.04595e+07	6.06225e+06	2.056e+07	64839250	4.09504e+06	16993972	2.34722e+07	4292350	1.48782e+07	1.6515e+07	5.53637e+06	2.08732e+07	(416.9345, 4529.1514)(418.82928, 13433.164)(419.83414, 9341.693)(420.56616, 24766.078)(399.5203, 13432.41)(401.88818, 5948.1304)(417.226, 598391.9)(418.2273, 113919.16)(419.2294, 17398.436)(420.23062, 861.9883)(399.6396, 8017.173)(400.86624, 2335.831)(404.2274, 148.93)(439.7743, 17281.883)(441.46466, 15191.117)(442.8187, 1884.876)(444.02237, 3668.666)(444.72266, 4367.035)(445.22168, 6755.2754)(42…
3-O-(beta-D-glucopyranosyl)-6beta-acetoxy-3beta,8beta,14beta-trihydroxybufa-4,20,22-trienolide	Bufanolides and derivatives	2.08908e+07	3378846	2263264	275995060	2659368	4.12873e+06	4.71759e+08	3.33796e+06	3.20657e+06	4.66505e+08	3.59048e+06	4.94301e+06	2.92287e+08	3.04277e+06	4372471	(605.0233, 1833.863)(609.3015, 599.89)(587.04297, 4872.2803)(587.2712, 257.0)(589.7882, 22784.768)(591.43445, 2174.94)(627.8959, 4316.445)(629.2756, 6248.73)(61.77325, 122270.0)(611.4682, 33474.676)(612.27454, 618.825)(613.2785, 1118.272)
3-O-(4-O-beta-D-glucopyranosyl-alpha-L-rhamnopyranosyl)-3beta,14beta-dihydroxybufa-4,20,22-trienolide	Bufanolides and derivatives	12469177	58880	120820	1.25057e+07	374900	171398	6.60925e+06	3.06262e+06	1.0452e+06	1.85537e+07	29777	196020	1.46035e+07	161577	205041	(694.5755, 12754.501)(695.1809, 5127.3755)(675.57544, 7197.05)(677.33716, 1263.667)(697.1138, 8316.888)(694.8515, 9698.18)(697.35376, 766.96)(676.0031, 6090.233)(677.3378, 857.75)(717.9834, 1743.7207)(719.3327, 22883.328)(720.334, 1842.765)(699.0926, 13705.805)(700.90717, 2185.1501)(702.4982, 1423.7399)
25-Methyl-24-isopropenyl-cholesta-5,22E-dien-3beta-ol	C24-propyl sterols and derivatives	5.63423e+06	1	1	2320325	1	1	8.06658e+06	1	1	1.20345e+07	1	1	16915767	1	1	(439.39035, 221760.98)(440.3937, 75205.93)(442.23145, 42434.67)(444.06662, 31360.0)(444.4004, 32904.71)(421.75473, 131636.64)(422.38385, 68774.08)(423.82956, 8285.177)(425.3945, 27172.805)(439.39163, 180627.84)(440.3951, 60531.695)(441.3981, 11495.52)(421.38138, 133177.75)(422.38452, 44729.21)(423.3815, 16497.623)(424.38873, 763.12)(462.80588, 21891.531)(462.38336, 5224.259)(445.36655, 233687.44)…
(25R)-5alpha,6alpha-epoxy-24R,26R-dimethyl-26,27-cyclo-cholestan-3beta-ol	Calysterols and cyclopropyl sidechain derivatives	62043464	1	1	1	1	1	3.88546e+07	1	1	4.40876e+07	1	1	1.25362e+08	1	1	(428.36102, 17361.424)(410.34897, 1091.4132)(429.3718, 1557096.8)(430.37515, 503954.47)(431.37796, 82755.52)(432.3804, 10511.239)(433.39648, 902.1811)(411.66107, 21805.459)(412.36752, 8012.8)(452.28015, 11023.012)(453.1373, 3694.9924)(456.3709, 462.36)(435.7593, 7303.321)(436.5399, 4583.3975)
3beta,14-dihydroxy-19-oxo-5beta-card-20(22)-enolide	Cardanolides and derivatives	27546987	1.19489e+06	664156	5.98204e+07	2383604	2.05145e+06	3.31514e+07	2.01717e+06	904463	4.9218e+07	2478507	2.02469e+06	76931230	1434130	2.68011e+06	(389.68216, 7300.256)(391.23135, 3565.929)(371.42294, 4334.9653)(373.07956, 4477.0044)(389.2302, 19447.576)(390.2337, 3427.56)(371.82352, 62636.684)(372.22174, 12333.338)(373.2334, 2357.044)(374.23688, 193.785)(413.06955, 5879.885)(413.72046, 16944.512)(413.2263, 171.77)(393.97333, 12537.708)(394.5956, 1220.192)(395.2016, 202.29)
3beta-(6-deoxy-3-O-methyl-alpha-L-glucopyranosyloxy)-14-hydroxy-5beta-card-20(22)-enolide	Cardanolides and derivatives	2.29046e+06	2.00148e+06	783431	3.48577e+06	1.44758e+06	752873	14171	1704044	1110211	5871710	1.93888e+06	746736	4.64252e+06	316120	205867	(534.3162, 19750.58)(535.3183, 3789.64)(521.3214, 9317.84)(522.3226, 1938.8186)(521.32214, 8128.268)(522.3228, 1699.8867)(558.2427, 5662.239)(559.6553, 2592.5686)(540.6973, 1902.9928)(545.3217, 530.3167)
1beta,3beta,5beta,11alpha,14beta,19beta-hexahydroxy-5beta-card-20(22)-enolide 3-O-(alpha-L-rhamnopyranoside)	Cardanolides and derivatives	686917	1.24614e+06	639169	6.68798e+06	1359559	776897	3548294	903785	358076	1.08425e+07	1.46541e+06	1.12234e+06	2683034	1.49237e+06	818179	(585.7152, 8294.18)(587.12537, 4234.893)(588.2852, 2504.77)(589.2898, 133.46)(570.9177, 8499.199)(572.2868, 3171.5818)(586.8844, 3505.6487)(591.3031, 8296.995)(570.4051, 11301.747)(570.85944, 2701.9983)(571.5472, 123296.28)(572.5482, 33094.08)(573.29816, 6597.83)(611.0359, 4125.035)(611.11993, 1134.0884)(612.2857, 2329.5276)(592.6361, 820.42267)(593.27966, 541.87)
3beta,5,14-trihydroxy-19-oxo-5beta-card-20(22)-enolide	Cardanolides and derivatives	345444	1.3588e+06	7.65335e+06	257169	1.4659e+06	2.39016e+06	231083	1.08987e+06	1.20961e+07	216506	1.20674e+06	11322740	642627	1058202	5.10051e+06	(405.61218, 3186.2317)(406.92545, 463.76166)(407.62433, 879.3161)(408.22736, 651.17596)(387.8858, 4754.3677)(389.49194, 2798.594)(390.69263, 2016.0765)(390.97427, 1035.7588)(391.2261, 1618.76)(407.2363, 1471.6101)(406.2371, 820.06)(389.84, 1453.0782)(391.22577, 2507.22)(391.97818, 3558.63)(392.228, 3788.57)(428.6701, 2369.338)(428.20786, 2480.1414)(429.22183, 777.87665)(409.19952, 6849.943)(410.2…
3beta-[2,6-dideoxy-beta-D-ribo-hexopyranosyl-(1-4)-2,6-dideoxy-beta-D-ribo-hexopyranosyl-(1-4)-2,6-dideoxy-beta-D-ribo-hexopyranosyloxy]-14-hydroxy-5beta-card-20(22)-enolide	Cardanolides and derivatives	116201	1	1	245186	87993.3	60429	325682	1	152673	201952	1	296633	423557	1	1	(764.8362, 2223.7815)(767.24176, 3111.9846)(767.44025, 1324.1991)(769.7079, 888.83997)(770.455, 293.54)(746.51337, 1864.6116)(747.73206, 1707.4009)(749.2619, 1006.3382)(750.4458, 2424.9248)(765.4387, 3751.087)(747.7, 1923.1675)(749.8397, 761.89)(749.9448, 655.095)(753.4537, 663.34)(791.04803, 913.53217)(792.16254, 2901.3215)(792.98517, 3200.9763)(793.4373, 2341.8044)(771.3379, 920.46234)(773.6747…
5alpha-cholestan-6-oxo-3beta-ol	Cholesterol analogues	3500977	1	1	1.1574e+06	1	1	1.45402e+06	1	1	3.57059e+06	1	1	1756093	1	56398	(408.02878, 274.04666)(385.33704, 318.08502)(425.33945, 26438.018)(426.3413, 9143.136)(407.32867, 43010.04)(408.33112, 14560.346)(409.3059, 4138.42)
19-norcholest-5-en-3-one	Cholesterol analogues	7872470	527523	921334	3.83104e+06	693299	815961	6532730	726275	1	4.50226e+06	610726	352350	5.92849e+06	524440	387730	(370.32275, 28663.5)(371.32535, 3875.534)(396.3233, 44170.27)(397.32593, 5200.6777)
Cholest-5-en-3,7-dione	Cholesterol analogues	3559820	329444	54107	5.10651e+06	513898	69179.7	4.70694e+06	291703	119134	4.69343e+06	602243	138781	3.57044e+06	192110	153720	(382.32175, 5353.7188)(383.3244, 466.33252)(403.96014, 14085.997)(404.74634, 2238.9792)
4alpha-formyl-5alpha-cholesta-8-en-3beta-ol	Cholesterol analogues	7.64004e+06	982047	782435	4954297	799482	1.1066e+06	7773910	965241	385755	3329370	1.24213e+06	804432	5036167	786995	1644413	(396.33795, 51697.0)(397.34055, 8417.259)(440.34845, 32390.412)(441.35153, 4260.741)(419.3222, 3868.6199)
4alpha-hydroxymethyl-5alpha-cholesta-8-en-3beta-ol	Cholesterol analogues	1462397	144124	48525.3	1	583324	307589	1	62783.3	403285	1	272565	389040	481991	214173	345859	(398.35303, 25563.076)(399.35568, 3312.78)(439.354, 17240.957)(440.3565, 2293.9321)
24-nor-3beta,6alpha,20S-trihydroxy-5alpha-cholest-9(11)-en-23-one	Cholesterol analogues	16078610	1	179511	1.4273e+07	443741	633482	1.77697e+07	1	59490.3	1.11432e+07	168199	489376	1.58836e+07	1	579030	(404.30405, 4084.4133)(419.32034, 1858.32)(441.29654, 32484.592)(442.29843, 4962.921)
(20R)-3beta-hydroxy-5alpha-cholesta-8,24-diene-4-carbaldehyde	Cholesterol analogues	5304950	727607	223435	4535597	1565424	670548	3.44872e+06	1.42101e+06	378981	3.02848e+06	1.0193e+06	828435	2.96747e+06	768076	692901	(413.26917, 45171.715)(414.3418, 7195.759)(394.32202, 957.89)(439.3302, 190.69)
Cholest-7-en-3beta,5alpha,6beta,9alpha-tetrol	Cholesterol analogues	21298990	1	1	1.50366e+07	1	1	19239630	1	51241	11123967	1	1	10847270	1	1	(435.3482, 2323.14)(435.3473, 4767.17)(457.329, 61257.375)(458.33133, 11652.358)
(22R)-3beta,14,22,25-tetrahydroxy-5beta-cholest-7-ene-2,6-dione	Cholesterol analogues	10256167	705477	1.35948e+06	7.8833e+06	1347975	838144	1.32795e+07	561931	839110	1.19418e+07	1367035	1.34445e+06	7830957	413082	903117	(445.28595, 2041.6923)(488.30078, 301.1783)(469.0014, 24223.729)(470.01895, 4137.5986)(472.2982, 1951.72)
2beta,3beta,14alpha,20,22R,25-hexahydroxy-5beta-cholest-7-en-6-one	Cholesterol analogues	737147	1	1	1.88855e+06	1	1	2.12215e+06	1	1	2525270	1	1	2870670	1	1	(482.31354, 1528.891)
(22R)-14,20,22,25-tetrahydroxy-6-oxo-5alpha-cholest-7-en-3beta-yl acetate	Cholesterol analogues	19443730	718983	473298	2.99078e+07	992359	310393	1.06968e+07	593639	1	19057177	758337	346612	31261190	510308	278564	(488.31476, 25847.258)(489.31668, 1507.012)(529.32007, 13140.221)(530.3195, 2213.138)(513.30194, 311.34335)
(22R,25R)-2beta,3beta,11alpha,14,20,22,25,26-octahydroxy-5beta-cholest-7-en-6-one	Cholesterol analogues	2.60713e+07	522228	2.43051e+06	7.09576e+06	1.35818e+06	1473121	1.56515e+07	1.55187e+06	921597	3.88113e+07	2.03634e+06	2066175	2.02493e+07	629806	2305503	(513.63763, 18333.498)(514.55457, 5067.2793)(496.187, 586.2936)(514.59454, 7562.8784)(515.3079, 1629.8519)(499.30643, 54332.766)(500.3047, 3581.8782)(536.82263, 75713.71)(537.30005, 37897.383)(538.3012, 4182.875)(518.3631, 13011.683)(519.55133, 7200.3394)(520.411, 1409.1475)(521.28424, 12007.088)
(25R)-3,7,11,12,15,23-hexaoxo-lanost-8-ene-26-oic acid	Cholesterol analogues	1.45145e+07	1.62341e+06	2.47413e+06	1.88428e+07	1.71117e+06	2294097	2.44272e+07	1.79079e+06	2621183	3.0999e+07	2504226	2.35221e+06	19003067	2.50765e+06	2.80421e+06	(527.17224, 17741.713)(528.266, 5905.919)(529.46326, 6458.5024)(531.2652, 19834.557)(511.30002, 16317.56)(512.7556, 9272.514)(513.58765, 5680.3237)(527.26794, 14226.42)(528.26404, 5367.5146)(529.2777, 1730.45)(514.2328, 11516.617)(515.2656, 1248.384)(551.0555, 2019.4414)(535.2477, 6691.029)(532.2433, 4012.022)
(22R)-3beta,14,25-trihydroxy-6-oxo-5beta-cholest-7-en-22-yl dihydrogen phosphate	Cholesterol analogues	3.23616e+07	2621512	2.22098e+06	35878450	6463185	2.45662e+06	48527880	1169517	1.93492e+06	4.6889e+07	1.16763e+06	1500092	3.72649e+07	1.2858e+06	930296	(529.978, 17538.467)(530.5426, 14706.862)(531.45624, 16783.027)(532.468, 4548.3223)(533.3705, 26430.484)(534.29944, 3517.2407)(511.3713, 3542.7915)(513.9818, 8386.19)(514.2804, 9252.48)(531.96344, 2066.2532)(513.919, 12066.883)(516.0404, 17818.41)(516.2934, 14384.695)(553.83014, 4244.702)(554.74915, 2528.4016)(556.2935, 1224.024)(533.46796, 29140.56)(534.2672, 1391.9541)
(22R)-2beta,3beta,14,20,25-pentahydroxy-6-oxo-5beta-cholest-7-en-22-yl dihydrogen phosphate	Cholesterol analogues	1.61939e+07	1.53671e+06	1512094	8.22704e+06	1.95057e+06	1.60121e+06	1.2503e+07	1.61169e+06	1944815	3.74319e+07	1.6945e+06	2.15538e+06	6.36914e+06	1464737	1.56079e+06	(561.3567, 7387.1772)(562.23883, 28585.098)(563.9434, 1349.2633)(543.19867, 6443.6616)(545.9347, 1944.0565)(562.5064, 4749.763)(562.27026, 4040.9502)(563.26514, 611.8675)(564.251, 125.19)(544.67413, 28711.805)(545.5662, 17154.863)(547.283, 11716.087)(548.8843, 3763.8423)(584.7713, 2328.929)(587.39044, 1999.3229)(588.47595, 2067.4148)(589.28436, 931.985)(567.71893, 14741.57)(569.33716, 31775.271)(…
(22R)-14,22,25-trihydroxy-6-oxo-2beta-(phosphonooxy)-5beta-cholest-7-en-3beta-yl acetate	Cholesterol analogues	16174040	2.87756e+06	1709318	1.05324e+07	3766227	4.06462e+06	9.72106e+06	1388107	1.50668e+06	10810400	2.54685e+06	4338770	6.80969e+06	2.67966e+06	4.18929e+06	(587.5606, 3374.0867)(589.7952, 133.8116)(591.3037, 169.24)(570.3982, 76742.1)(571.57556, 19731.902)(572.28973, 173.3917)(588.15735, 4539.5327)(588.2756, 176.64)(571.9407, 24097.812)(572.14185, 8272.773)(573.1181, 2313.0654)(574.817, 977.05)(575.2993, 204.48)(612.3353, 9288.364)(613.33923, 6344.0312)(614.38556, 217.296)(615.2934, 1475.5302)(593.4138, 4143.523)(597.2862, 4886.865)
5beta-cholestan-3alpha,4alpha,11beta,12beta,21-pentol-3,21-disulphate	Cholesterol analogues	8.09136e+06	2.74098e+06	833178	1.16056e+07	2.48943e+06	592007	77939290	169386	392752	47084420	671949	536616	3.13015e+07	339029	553307	(614.83356, 43341.92)(614.05774, 22920.008)(614.25946, 3054.2075)(595.19275, 9682.654)(596.9428, 1979.499)(617.55475, 306356.12)(618.94714, 114502.49)(619.9493, 15515.343)(596.83954, 4755.629)(600.3598, 4762.456)(597.2555, 135.08)(635.25165, 1559.5074)(621.24005, 878.3301)
2alpha,7beta,15beta,18-tetraacetoxy-cholest-5-en-3alpha-ol	Cholesterol analogues	4.94094e+06	1	1	1.99942e+06	71030.3	97756.3	3.47485e+06	1	1	2593020	1	164504	4.94917e+06	1	129886	(619.38727, 1641.18)(642.36707, 12344.075)(643.3702, 4261.174)(623.3561, 6209.4614)(624.361, 449.70334)
(22R)-2beta,3beta,14,22-tetrahydroxy-6-oxo-5beta-cholest-7-en-25-yl D-glucopyranoside	Cholesterol analogues	2468710	150268	1.3202e+06	2.95484e+07	185251	1.48409e+06	1.81365e+06	1	1.53252e+06	2.07719e+06	59680	1.34204e+06	12322427	145311	980628	(627.2042, 7112.1855)(627.5869, 1474.7094)(630.8839, 6195.64)(629.3829, 3682.17)(650.804, 76145.86)(650.34656, 23961.455)(631.592, 8646.765)(632.4081, 1331.0175)
3-O-(beta-D-glucopyranosyl)-5alpha-cholestan-3beta-ol	Cholesterol analogues	1.00522e+08	1	1	15862505	1	1	7.01966e+07	1	1	51473452	1	1	3.10531e+07	1	1	(551.29596, 7354.5938)(553.55817, 3307.4614)(555.51917, 4658.5464)(555.93756, 5254.8203)(532.40894, 13755.746)(552.7241, 4531.873)(554.4034, 3402.5728)(556.94, 4629.524)(557.4489, 5627.9)(533.4191, 1380328.5)(534.42236, 496471.1)(535.4257, 106246.07)(536.42865, 18330.986)(537.4243, 2359.6138)(575.6317, 4181.9097)(577.096, 18624.957)(578.372, 11153.645)(579.09467, 5500.377)(557.62317, 5345.184)(55…
lanosta-8,24-dien-3beta-ol	Cholesterol analogues	61247148	1	1	1.14503e+08	1	1	6.80997e+07	1	1	47990528	1	1	7528436	1	1	(426.51315, 282977.53)(427.6274, 98403.02)(428.3903, 14779.169)(408.36923, 46989.87)(428.13998, 19620.02)(428.3913, 12237.77)(409.38205, 2127854.0)(410.38535, 696373.06)(411.38675, 121067.45)(412.3864, 17222.693)(449.37314, 12519.41)(450.37906, 4106.4287)(434.37714, 3087.3452)(434.6244, 1986.8575)(437.3842, 2852.8)
4,4-dimethyl-14alpha-formyl-5alpha-cholest-8-en-3beta-ol	Cholesterol analogues	4.28164e+07	1	1	16753699	1	1	3754854	1	1	9.05926e+06	1	1	1.40296e+07	1	1	(443.30087, 84285.25)(444.39, 32373.877)(447.89175, 2406.865)(424.3649, 12177.148)(443.38797, 214820.89)(444.39294, 70200.7)(445.39056, 1637.98)(425.37686, 515687.9)(426.3808, 166597.64)(427.38412, 35410.562)(428.39148, 3936.6772)(465.37357, 126808.586)(466.37613, 30837.744)(448.6323, 20284.61)(450.8071, 8442.713)(452.81915, 7443.307)(453.3738, 5921.51)
(25S)-5alpha-cholestan-3beta,4beta,6alpha,7alpha,8beta,15beta,16beta,26-octol	Cholesterol analogues	25100591	849332	1	4.86006e+07	760358	1	3.00872e+07	671345	1	25984598	996241	1	2.24778e+07	571487	1	(504.45163, 1749.3845)(484.8319, 4068.5864)(485.62033, 3997.2114)(486.3324, 6245.92)(506.3981, 2806.8682)(485.75186, 6160.4863)(487.37848, 8433.475)(489.1535, 11540.886)(489.35245, 14290.134)(529.18024, 69599.836)(505.31503, 1015973.1)(507.1913, 132494.23)(508.05533, 34692.246)(508.3255, 15436.29)
4,4-dimethyl-14-carboxy-cholesta-9(10),24-dien-3beta-ol	Cholesterol analogues	32446632	1	343932	12789468	48199.7	45426.7	4.85261e+06	1	271944	1.00491e+07	145903	331777	3.31618e+07	1	301396	(456.47598, 25837.584)(458.70288, 20140.701)(460.3782, 3867.1)(438.34415, 21227.145)(457.3662, 143636.42)(458.37082, 52234.09)(439.35617, 268175.78)(440.3599, 86003.45)(480.24017, 64946.734)(481.0242, 28573.691)(484.3613, 4060.72)(463.179, 18688.545)(466.3575, 17314.76)
3-Oxolanosta-7,24Z-dien-26-oic acid	Cholesterol analogues	2.75869e+07	598938	979019	1.69318e+07	258299	789073	1.71534e+07	590855	1463752	31739094	201384	908513	2750415	597531	748416	(454.3601, 38712.387)(456.351, 272460.2)(457.3562, 73136.05)(436.37604, 18814.36)(438.3443, 20089.34)(455.35095, 453082.6)(456.35397, 143348.05)(457.35907, 45270.086)(437.33997, 208335.38)(438.3435, 69134.73)(439.3467, 93782.28)(482.3053, 2800.1594)(483.03897, 5636.9536)(483.35507, 6745.8774)(462.44055, 506.06555)(462.3338, 667.08)
24-isopropenyl-cholesta-5,22E-dien-3beta-ol	Cholesterol analogues	2.16617e+07	1	1	9.46645e+06	1	1	5.99988e+07	1	1	4.28116e+07	1	1	8.01706e+07	1	1	(424.44458, 184368.7)(426.3784, 130285.195)(427.38208, 35663.86)(428.3883, 5458.9937)(406.3578, 6100.7188)(425.37708, 442594.75)(426.3804, 142590.22)(427.38324, 32520.562)(428.38968, 3575.4263)(407.36597, 721558.5)(408.36932, 233180.83)(409.37262, 69713.51)(410.3741, 10956.534)(450.84918, 4975.102)(451.6795, 7560.005)(452.80276, 6173.7725)(453.3745, 5532.52)(432.42807, 7836.358)(433.41287, 4330.6…
ergosta-5,24(28)-diene-3beta,20,26-triol	Cholesterol analogues	1.00484e+07	624859	661711	3.07704e+07	9.58457e+06	633426	1.96844e+07	5.95379e+06	873435	5.51105e+06	984572	429291	9779847	13764926	988175	(497.12903, 10524.695)(497.29657, 4416.8784)(498.28354, 1614.7999)(478.3249, 12611.006)(481.3037, 1338.82)(502.0952, 4536.187)(502.32727, 3388.605)(503.3335, 8863.81)(479.7346, 22470.305)(480.82007, 8587.775)(485.32373, 43783.934)(519.3397, 71703.22)(520.29816, 24688.986)(521.301, 7889.8203)(501.39432, 152218.2)(502.40347, 68753.98)(505.29385, 12217.255)(506.29077, 14199.24)(506.2914, 6255.55)(50…
3beta-hydroxymethyl-A-nor-5alpha-cholest-15-ene	Cholesterol analogues	1.61177e+07	1	1	6.94003e+06	1	1	4.59354e+06	1	1	4.23341e+06	1	1	7.16332e+06	1	1	(369.34296, 395.625)(409.34494, 287204.7)(410.348, 89523.61)(411.35318, 21057.678)(412.35736, 2489.365)(413.36548, 211.695)(391.33374, 19232.97)(392.3359, 6778.059)(393.33524, 321.10333)
cholestan-3beta,6alpha-diol	Cholesterol analogues	1.73526e+07	1	1	7256906	1	1	6.7117e+06	1	1	9.03382e+06	1	1	1.1589e+07	1	1	(427.35516, 34622.93)(428.35788, 11197.057)(409.34512, 293845.28)(410.34805, 91746.36)(411.35355, 22049.2)(412.3562, 2410.105)(413.3708, 269.0)
cholest-5-en-3beta-yl beta-D-glucopyranoside	Cholesterol analogues	1.55553e+07	1.73098e+06	324059	6356829	679986	1	1.35324e+07	549075	1	2.28724e+06	1	456361	1	665817	1	(549.815, 11576.981)(551.4133, 19687.07)(552.41534, 7951.5034)(530.3934, 4975.593)(549.4164, 21105.906)(550.4234, 10487.902)(531.4037, 147850.78)(532.4076, 54254.895)(573.04926, 1307.8988)(574.7531, 1454.511)(575.8737, 2292.637)(576.5053, 1062.1499)(554.36536, 1540.666)(556.39484, 2442.031)(558.28485, 9367.557)(559.3973, 18797.012)
24-vinyloxy-cholest-5,23Z-dien-3beta-ol	Cholesterol analogues	15850490	1	140902	4.66063e+06	1	202104	1	1	300640	6.29244e+06	1	209175	1.11376e+07	1	629596	(426.53107, 12699.274)(428.35776, 13555.406)(408.3328, 4565.17)(427.35516, 33598.883)(428.35806, 10847.863)(409.34506, 313234.16)(410.34802, 97629.98)(411.3534, 23034.959)(412.3577, 2497.99)(413.3601, 163.47)(452.08682, 1360.19)(453.85254, 242599.11)(432.3271, 128.36)
cholesta-4,6,8(14)-trien-3beta-ol	Cholesterol analogues	12029600	1	29141	2.61844e+06	1	1	1.053e+07	1	192839	5.74351e+06	1	88188	7.1904e+06	1	229979	(382.3178, 43510.48)(364.3076, 10532.91)(383.32986, 144785.16)(384.33688, 47321.242)(385.33774, 12276.578)(386.34262, 1730.035)(387.3586, 87.71)(365.3191, 93306.23)(366.32236, 27612.303)(367.3317, 5714.9087)(368.3345, 624.325)(390.94098, 13495.475)(392.0365, 10127.186)(392.31854, 6632.4355)
5alpha-cholestan-3alpha-ol	Cholesterol analogues	5.75132e+06	1	1	2780916	1	1	2.71619e+06	1	1	707064	1	1	1548798	1	1	(371.44193, 473.11246)(372.3618, 84.8)(411.35968, 74517.234)(412.3632, 24401.006)(413.36584, 4345.4097)(414.3581, 216.24)(393.40714, 18016.252)(395.35242, 2914.955)
4,4-Dimethyl-5a-cholesta-8-en-3b-ol	Cholesterol analogues	5.67516e+06	1	1	2.33417e+06	1	1	4791263	1	1	1.06384e+06	1	1	2.12066e+06	1	1	(415.0775, 2044.6018)(415.3858, 358.94702)(416.3901, 63.42)(396.62726, 22295.105)(398.38354, 25160.25)(399.38464, 3805.0798)(400.3871, 530.18)(417.4057, 104.17)(397.38147, 95833.65)(398.3845, 30440.594)(399.38376, 4489.6953)(400.38785, 422.10376)(438.26025, 7702.7617)(442.72586, 33888.785)(423.48297, 4247.2324)
4alpha-carboxy-5alpha-cholesta-8,24-dien-3beta-ol	Cholesterol analogues	5.5503e+06	1	1	1171656	1	1	1448965	1	1	1.20874e+06	1	1	463224	1	65670	(430.1772, 367.25)(411.08734, 481.43362)(412.252, 272.1657)(411.32147, 1212.247)(412.32306, 317.674)(451.31845, 26488.465)(452.3215, 9134.146)(434.02618, 7459.723)(434.7305, 4312.104)
3-O-(6'-O-(7Z-hexadecenoyl)-beta-D-glucopyranosyl)-cholest-5-en-3beta-ol	Cholesterol analogues	3.14035e+06	1	1	1.92846e+06	1	1	2.25403e+06	1	1	1.10485e+06	1	1	1	1	1	(784.65155, 10669.041)(787.6275, 7735.32)(788.6342, 5225.54)(789.6461, 6873.81)(766.69727, 30638.355)(769.6164, 28816.36)(770.6199, 16743.83)(785.6244, 67821.15)(786.6261, 35031.367)(767.6889, 24584.766)(768.72345, 13722.233)(771.6301, 19243.22)(773.6292, 7830.23)(807.6131, 12867.631)(808.62134, 7366.5005)(791.6117, 10045.347)(792.8176, 5469.207)(794.04724, 7546.9775)(794.7377, 6869.038)(795.5242…
cholest-5-en-3beta,25-diol(d3)	Cholesterol analogues	4627580	1	1	1.24341e+06	1	1	1.40323e+06	1	1	1.94113e+06	1	1	1	1	57641.7	(405.94125, 35507.688)(406.37158, 8410.567)(387.35873, 1270.2235)(388.3622, 113.84)(389.3745, 1080.47)(428.3588, 14082.698)(410.34793, 53355.863)(411.35315, 22261.225)(412.35736, 2489.365)(413.36548, 211.695)
5b-Cholestane-3a,7a,12a,23R,25-pentol	Cholesterol analogues	4155041	1923963	1	528553	1384727	1	1.6988e+06	1619202	1	1	2129899	1	632145	1.50366e+06	1	(475.43854, 3007.8726)(476.3395, 871.08594)(435.34564, 135086.44)(436.3487, 43510.625)(455.48178, 11872.866)(455.272, 6123.646)(456.9315, 1736.0443)(456.22296, 7784.893)(457.32654, 35905.617)
5alpha-cholestan-3alpha,12alpha,16alpha-triol	Cholesterol analogues	3.75119e+06	1	1	850887	1	99487	493809	1	1	1.65683e+06	1	1	595896	1	1	(425.37463, 159486.22)(426.3804, 265297.84)(407.09747, 300.48212)(407.36615, 453078.88)(408.36932, 147425.72)(427.3871, 3796.5898)(407.11798, 455850.53)(408.36984, 393361.88)(409.37354, 85148.586)(443.34814, 6777.4536)(444.35034, 1845.3395)(445.35834, 303.29794)(425.3398, 38111.188)(426.34198, 14525.649)
cholest-5-en-3beta,20-diol	Cholesterol analogues	3500977	1	1	1	1	138211	1	1	1	1	1	1	1	1	56398	(408.363, 322.22)(385.3366, 245.41)(425.33896, 43646.168)(426.3409, 14707.07)(407.32764, 42362.625)(408.3277, 15405.933)(409.3059, 4138.42)
22-oxo-cholest-5-en-3beta-ol	Cholesterol analogues	2329332	1	1	1598294	1	1	789876	1	192839	1	1	88188	1	1	158014	(400.4006, 8143.1245)(405.3529, 4610.96)(406.3546, 573.21)(382.32056, 8791.58)(401.6493, 11901.893)(402.72607, 3356.451)(383.33035, 30941.848)(384.3374, 10226.298)(423.3962, 2585.1016)(424.54846, 215.68333)(407.3178, 3173.98)
3-O-(6'-O-eicosanoyl-beta-D-glucopyranosyl)-cholest-5-en-3beta-ol	Cholesterol analogues	3.38419e+06	183853	1	857633	209795	1	1.72083e+06	196359	1	1.84193e+06	1	1	2.82407e+06	143812	1	(842.72064, 5543.5273)(843.72144, 2720.2957)(844.6985, 691.34)(845.6984, 176.82626)(824.6932, 49387.68)(825.6955, 26337.383)(826.6983, 8260.023)(827.7011, 2298.7532)(828.70105, 227.42952)(845.7148, 71.55)(866.4733, 3498.5764)(867.7571, 7213.6733)(868.7571, 11780.517)(869.8368, 7203.3354)(870.6986, 2309.7131)(871.71783, 3004.9766)(849.51764, 865.5009)
(5alpha)-cholest-1-en-3-one	Cholesterol analogues	1910188	1	1	3.71655e+06	1	1	1679197	1	1	2324595	1	1	1	1	56398	(384.3368, 5847.272)(366.32336, 3752.965)(385.34726, 16339.0205)(386.35092, 4603.0566)(387.3519, 611.299)(388.35233, 50.323334)(367.3348, 44053.39)(368.33728, 13226.775)(369.34183, 2293.6838)(407.33087, 1636.6139)(408.33304, 407.95456)(391.88248, 345.875)(392.99838, 1221.5983)
cholest-5-en-3beta,24-diol(d6)	Cholesterol analogues	2882184	1	764931	2.42177e+06	1	398336	1.7244e+06	1	748508	606572	1	932898	1	1	990291	(412.3949, 766.2166)(395.39508, 859.80005)(412.40863, 332.15)(394.59784, 686.46)(431.37772, 75129.51)(432.37976, 9610.473)(433.39493, 849.5631)(434.3801, 167.195)
26,27-bisnor-cholesta-5,22E-dien-3beta-ol	Cholesterol analogues	2.37257e+06	1	1	271896	1	1	1.58757e+06	1	231648	750642	1	49098.7	737561	1	61463.7	(356.43802, 6347.9272)(358.3153, 2182.315)(360.32117, 5469.23)(361.3257, 3493.31)(342.08582, 761.0833)(342.3141, 478.53)(357.31372, 14758.183)(358.31732, 4125.2476)(359.32703, 170.2459)(341.36234, 4092.2031)(342.3175, 1246.5317)(379.29898, 11435.005)(380.30164, 3030.746)(381.2977, 809.05)(362.13562, 239.26462)(362.27945, 211.5)
5alpha,9alpha-epidioxy-8,14alpha-epoxy-cholest-6-en-3beta-ol	Cholesterol analogues	2.55385e+06	1	182689	1.13632e+06	1	40704.7	2.743e+06	1	480254	1997371	1	212090	1.1273e+06	1	485760	(430.96744, 9695.897)(433.1581, 6003.848)(434.22226, 11561.143)(434.92212, 11441.5205)(435.60645, 16774.969)(413.14612, 7105.192)(418.3149, 21429.594)(431.99924, 15870.885)(433.10977, 12352.037)(435.15625, 14946.942)(435.8267, 14832.895)(437.3388, 74852.41)(413.54868, 23669.818)(414.61633, 6009.07)(453.45734, 33514.86)(454.34784, 8437.899)(455.37073, 904.1006)(456.3114, 137.4625)(438.9754, 43539.…
cholest-5,24-dien-3beta-yl beta-D-glucopyranoside	Cholesterol analogues	3.29945e+06	1	1	3866090	1	1	2230235	1	1	2.50917e+06	1	1	2626341	1	1	(546.3948, 57310.664)(547.39624, 22430.623)(548.399, 4094.7693)(549.40204, 439.7682)(528.8146, 18101.338)(532.0182, 16754.742)(532.90027, 13597.005)(547.39886, 42251.844)(548.4019, 16403.111)(530.2922, 17932.56)(530.7771, 11068.073)(572.42316, 8625.416)(573.258, 6029.3135)(574.89746, 6362.0366)(575.39136, 12715.985)(553.664, 16900.346)(555.2448, 18143.443)(557.07764, 14573.118)(556.3834, 80057.56…
9,11alpha-epoxy-6alpha-acetoxy-cholest-7-en-3beta,5alpha,19-triol	Cholesterol analogues	2.44796e+06	1	893795	114387	1	1	323797	1	1	1	1	1.10322e+06	85375	1	872547	(493.2185, 36186.766)(493.23688, 6827.995)(494.22748, 21634.607)(494.5066, 16271.087)(495.5096, 48970.95)(496.34653, 22018.277)(473.4012, 1486.5192)(474.3234, 788.22)(494.29535, 37575.152)(493.88086, 4914.6543)(496.6857, 140573.98)(496.3508, 687.8)(477.0057, 18392.83)(477.00418, 12851.115)(479.34976, 47917.32)(515.97125, 3196.8826)(514.32324, 1913.3102)(496.07574, 54963.883)(497.56006, 3271.365)
(25S)-3beta,26-dihydroxycholest-5-en-22-one	Cholesterol analogues	4.73959e+06	1	1	3.38546e+06	1	1	8228055	1	1	1.76661e+06	1	1	1	1	1	(417.48007, 16775.373)(419.51306, 41511.914)(421.79874, 87146.71)(422.34872, 40189.94)(398.5939, 16189.408)(400.32233, 35026.96)(403.3308, 23692.002)(404.33377, 8270.13)(418.39493, 28489.855)(419.70096, 106148.87)(422.68408, 208803.94)(423.35925, 379024.75)(399.3249, 101846.52)(400.32828, 31184.135)(401.3178, 2957.82)(439.62897, 35357.92)(440.53116, 18648.035)(424.31805, 324.029)(425.8275, 285.69…
24R-Cholest-5-en-3beta,7-alpha,24-triol	Cholesterol analogues	1.10231e+06	1	1	681400	1	1	93990	1	1	294862	1	1	1.26778e+06	1	1	(423.68176, 198855.4)(424.3649, 289288.94)(401.10944, 37171.27)(402.33984, 4742.765)(405.35022, 82160.375)(406.35052, 31141.316)(425.37286, 1124.5072)(403.74774, 17296.012)(402.34076, 9522.4)(403.3508, 234.79)(441.54413, 7952.946)(442.40628, 3393.3223)(423.5808, 13083.29)(424.82785, 2728.288)(426.3318, 207.31)
3beta-acetoxy-cholest-5-en-7-one	Cholesterol analogues	1.32553e+06	1	1	807555	1	1	363288	1	1	977870	1	1	757670	1	1	(443.3482, 13247.578)(444.57327, 2917.7378)(446.36163, 6296.455)(425.61298, 8623.682)(426.46655, 7737.356)(427.54916, 32812.055)(428.3521, 12019.109)(443.95355, 30588.002)(444.66312, 12654.448)(449.3651, 8334.15)(425.3405, 21452.793)(426.34238, 7107.0864)(427.3533, 344.43)(468.8307, 6574.004)(470.57135, 19591.693)(471.35443, 17439.29)(452.70792, 37367.715)(453.14142, 28420.678)(453.3434, 9945.75)
(25S)-5alpha-cholestan-3beta,6alpha,8,15beta,16beta,26-hexol	Cholesterol analogues	572231	1	107204	258866	1	1	450809	1	1	393713	1	89216.7	197674	1	1	(471.18326, 5008.1514)(472.44144, 1599.803)(473.3589, 1859.4186)(474.36526, 312.70502)(451.84067, 3578.615)(453.6787, 9630.217)(454.68173, 10338.319)(455.347, 13436.25)(456.3491, 340.43)(471.0201, 2291.865)(473.10956, 1282.9375)(473.3618, 1100.02)(451.75275, 13747.78)(452.76523, 5208.1763)(455.12793, 22563.01)(455.95377, 16911.717)(456.35724, 9974.975)(493.48123, 166.59143)(473.47833, 14597.926)
3-O-(6'-O-(9Z-octadecenoyl)-beta-D-glucopyranosyl)-cholest-5-en-3beta-ol	Cholesterol analogues	387372	1	1	1528620	1	1	95693.3	1	1	553942	1	1	628790	1	1	(812.70514, 10913.579)(813.658, 6253.041)(814.65533, 3041.1252)(815.6582, 666.4857)(794.9782, 2628.7878)(813.6532, 9686.565)(814.6474, 9375.881)(798.4247, 4082.5369)(798.10767, 19893.006)(798.6596, 23422.406)(799.6559, 12449.905)(801.6751, 149.1)(839.6029, 9894.333)(840.6227, 6926.3345)(841.0597, 7081.1084)(841.66425, 6997.3525)(818.8086, 3723.0635)(819.96796, 3702.74)(823.6444, 5748.67)
(25S)-5alpha-cholestan-3beta,4beta,6alpha,8beta,15alpha,16beta,26-heptol	Cholesterol analogues	417889	292083	1	509999	269650	1	15281	253958	1	86309.3	381632	1	114817	156050	1	(489.01828, 30517.725)(489.35376, 13379.753)(489.354, 32618.31)(469.33755, 26183.629)(470.67636, 37152.832)(488.0662, 32018.61)(489.85754, 33237.42)(490.3685, 4442.79)(470.7685, 38446.48)(472.07883, 27465.582)(473.02518, 31405.018)(473.36017, 54244.27)(510.83902, 48630.195)(512.13385, 26089.47)(512.9855, 53250.227)(513.34564, 36392.83)(489.866, 10771.059)(493.45496, 5004.3086)
27-nor-22R-hydroxy-5alpha-cholestan-3,6-dione	Cholesterol analogues	564749	1	1	734840	1	1	986260	1	1	646262	1	67314.7	1	1	95946.7	(406.15128, 2664.194)(407.23312, 980.6031)(408.32938, 290.77002)(384.30487, 11767.397)(409.17398, 3030.161)(409.3417, 2932.565)(385.3106, 20951.764)(386.3142, 4584.969)(387.319, 711.67773)(388.3173, 97.55)(426.25302, 1797.6172)(428.34436, 1993.6661)(428.31323, 4441.915)(408.02753, 311.352)
Lanost-8-ene-2alpha,3beta,12alpha,24R,25-pentol, 2-(3S-hydroxy-3-methylpentanedioate)	Cholesterol analogues	561825	1	1	1080722	1	1	1.34922e+06	1	1	1.57064e+06	1	1	540986	1	1	(636.4514, 14551.8)(637.4568, 6961.4224)(638.5221, 3008.2458)(640.4353, 4343.32)(641.4357, 20531.37)(642.4354, 10529.82)(618.84485, 7281.6445)(620.61835, 5133.0737)(621.8487, 15542.905)(623.7623, 34483.777)(624.4312, 24961.09)(639.6589, 8593.035)(640.77026, 8041.4565)(641.6091, 12466.511)(641.4363, 21134.39)(622.3249, 15435.706)(623.5968, 17137.627)(624.59326, 22762.324)(624.98346, 29237.873)(625…
cholest-5,24-dien-3beta-ol(d6)	Cholesterol analogues	250843	1	764931	72933.7	1	398336	242747	1	748508	127387	1	932898	1	1	990291	(377.3778, 25.95)(395.3556, 6736.332)(396.35812, 1892.4363)(397.345, 609.55)
cholest-5-en-3b-yl (9Z-heptadecenoate)	Cholesterol analogues	287313	1	1	401939	1	1	1981367	1	1	106166	1	1	234896	1	1	(640.5883, 39972.37)(624.5877, 1409.71)(638.6037, 96912.04)(639.60614, 52142.75)(640.60895, 11156.923)(641.6099, 1586.725)(642.61053, 201.69)(620.59143, 2904.802)(621.5943, 1332.2067)(660.8169, 18059.832)(662.26776, 14141.001)(664.3876, 7948.1562)(664.823, 14718.593)(665.59503, 7909.2)(645.8299, 784.03)(644.906, 644.8)(646.5841, 702.41)
cholestan-3beta,6alpha-diol(d7)	Cholesterol analogues	110081	1	1	289952	1	1	135687	1	1	256742	1	1	134584	1	1	(412.4091, 975.17163)(393.8303, 3863.8306)(396.00702, 1054.24)(396.40833, 247.92)(413.08328, 734.3034)(394.402, 9921.667)(395.39993, 3342.049)(396.40805, 605.46075)(436.11194, 795.34503)(418.00574, 449.87463)
4-Methyl-24-ethyl-5alpha-cholestan-3beta-ol	Cholesterol analogues	194143	1	1	121610	1	1	466658	1	1	1.26687e+06	1	1	633733	1	1	(433.4304, 88.0)(412.40677, 2720.1177)(413.39966, 1081.1467)(414.406, 50.265)(433.72168, 169.10857)(415.4272, 14.27)(453.40686, 9792.437)(454.4136, 3033.5283)(455.4174, 1119.88)(435.63007, 2689.13)(436.3961, 1542.5422)
4alpha-methyl-5alpha-poriferastan-3beta-ol	Cholesterol analogues	194143	1	1	121610	1	1	466658	1	1	1	1	1	1	1	1	(433.4304, 88.0)(412.4091, 1236.1829)(433.43536, 180.90999)(453.40494, 9089.382)(454.413, 2845.0862)(455.41888, 759.9)(435.74738, 2641.5654)(436.39755, 1694.3745)
cholest-5-en-3beta,4beta-diol(d7)	Cholesterol analogues	75445.3	1	1	29331.3	1	1	24626.3	1	1	48182.3	1	1	1	1	1	(411.3968, 28483.482)(412.40005, 9514.523)(413.57776, 1425.5612)(414.40454, 162.905)(432.49564, 12254.942)(433.5093, 2431.1543)(434.58066, 445.89316)
3beta-(2-O-acetyl-alpha-L-arabinopyranosyloxy)-15alpha-hydroxy-16beta,23R:16alpha,24S-diepoxy-9beta,19-cyclolanostan-25-yl acetate	Cycloartanols and derivatives	1.67956e+07	157628	404659	3.87088e+06	306554	415642	3.46643e+06	263397	415054	2.15782e+06	219113	414744	2.07852e+06	410967	439526	(707.41785, 1453.613)(708.42, 2172.6892)(706.93256, 23066.193)(707.437, 12768.09)(708.4386, 1219.74)(691.4261, 7861.5)(692.4277, 1704.64)(728.4095, 14164.814)(729.41315, 2852.133)
(22S,24Z)-3beta-(beta-D-glucopyranosyloxy)-26-oxo-22,26-epoxy-9beta,19-cyclolanost-24-en-28-oic acid	Cycloartanols and derivatives	3381995	1	479870	5.39721e+06	54349	322983	1.00829e+06	1	478859	7361770	1	358542	2.34291e+06	1	457339	(646.5194, 7977.69)(647.8784, 6731.115)(648.7188, 4368.683)(650.3925, 8515.79)(628.35516, 3812.9705)(647.42786, 10987.297)(648.4946, 6757.621)(649.388, 246.3)(629.3683, 54744.773)(630.3722, 26171.576)(631.37445, 5291.125)(632.37573, 989.03503)(671.8424, 1254.1565)(673.12115, 2686.1428)(674.2729, 4194.4033)(674.98083, 6110.948)(674.3684, 757.875)(675.38367, 6370.1)(651.5577, 4845.7827)(652.64685, …
14-Nor-24-Methyl-9beta,19-cyclo-lanostan-3beta-ol	Cycloartanols and derivatives	2.26315e+06	1	1	1.41821e+06	1	1	1769557	1	1	1377078	1	1	1	1	1	(451.74197, 3482.67)(457.41028, 495.94333)(411.39703, 61027.094)(412.40027, 20492.643)(413.39978, 3466.861)(414.4047, 306.94168)(428.39575, 461.62198)(433.3808, 1466.8599)(434.3816, 227.86502)
5alpha-campestan-3alpha,22S-diol	Ergosterols and C24-methyl derivatives	1.44678e+08	1	2.03108e+06	23371430	54047	1005824	5.50762e+07	159731	2.00041e+06	1.94736e+07	290642	2650451	1.64736e+07	329477	2.30809e+06	(400.67212, 687.056)(401.37436, 261.86667)(403.3904, 21.55)(441.3706, 334980.0)(442.374, 106851.305)(443.3803, 49390.043)(444.3849, 2203.84)(423.36047, 626444.75)(424.36346, 213370.0)(425.3684, 68932.69)(426.3693, 9041.78)
4alpha-methyl-24-methylene-cholestan-3beta,8beta,11beta-triol	Ergosterols and C24-methyl derivatives	65854080	1	1	1	1	1	3.48179e+07	1	1	4.62299e+07	1	1	1.28846e+08	1	1	(446.44516, 32310.715)(448.3784, 14642.747)(428.36102, 17317.996)(450.11676, 19984.9)(451.58127, 10600.075)(452.53897, 7266.923)(429.37183, 1638623.8)(430.37515, 531874.2)(431.37793, 87239.25)(432.38052, 11020.3)(433.3952, 1019.2127)(469.3662, 71639.625)(470.36832, 23572.07)(471.36816, 8805.42)(472.37173, 1278.645)(452.45856, 11906.7705)(454.02512, 6055.3965)(456.36722, 609.79004)
5alpha-campestan-3beta,22R,23R-triol	Ergosterols and C24-methyl derivatives	1462397	144124	159409	1	302182	247675	1	62783.3	244833	1	272565	247630	481991	45426.7	474214	(439.35367, 17081.227)(440.35623, 2177.3025)
11-acetoxy-3beta,6alpha-dihydroxy-24-methyl-27-nor-9,11-seco-5alpha-cholesta-7,22E-dien-9-one.	Ergosterols and C24-methyl derivatives	2.46138e+07	278628	410446	1.17873e+07	393828	316395	1.553e+07	194221	401436	6.62328e+06	316636	327939	1.09461e+07	229468	305203	(457.32895, 68144.3)(458.3313, 11529.389)(498.32748, 21124.623)(499.3295, 3042.7688)(501.32843, 2932.895)
2beta,5alpha,6beta,11alpha-tetrahydroxy-24-methylene-cholest-3-en-1-one	Ergosterols and C24-methyl derivatives	4.71483e+06	1.18857e+06	1.55368e+06	1.00313e+07	3.39502e+06	2.06781e+06	4.37843e+06	1.01725e+06	625235	10089470	903482	3.13868e+06	1.82834e+07	1.26998e+06	2.27469e+06	(461.32205, 46838.62)(462.32428, 7073.0996)(461.3229, 52765.23)(462.325, 8111.13)(443.31412, 80186.36)(444.31647, 13072.19)(485.71466, 2083.588)(465.2937, 1365.7676)
6-oxo-campestan-3alpha,22R,23R-triol	Ergosterols and C24-methyl derivatives	5.56472e+06	1	1	2305734	1	1	5038337	1	1	6.33416e+06	1	1	6.88128e+06	1	1	(471.34396, 27042.871)(472.34625, 4387.7163)
campestan-2alpha,3alpha,6alpha,22R,23R-pentol	Ergosterols and C24-methyl derivatives	5.56472e+06	1	1	2305734	1	1	5038337	1	1	6.33416e+06	1	1	6.88128e+06	1	1	(471.34396, 27042.871)(472.34625, 4387.7163)
3beta-hydroxy-6beta-acetoxy-24-methylene-cholest-5-en-19-al	Ergosterols and C24-methyl derivatives	7.17093e+06	1	1	4.96849e+06	1	1	6.2442e+06	1	1	5413357	1	1	5.4557e+06	1	1	(471.34396, 27468.545)(472.34625, 4464.608)
2beta,5alpha,6beta,11alpha-tetrahydroxyergost-3-en-1-one	Ergosterols and C24-methyl derivatives	2974677	1	1	2.28154e+06	1	1	2562797	1	1	3377560	1	1	3.66145e+06	1	1	(486.3294, 23832.299)(487.33072, 3709.6072)(472.33157, 129.8922)
(22R)-2beta,3beta,14,20,22,26-hexahydroxy-5beta-campest-7-en-6-one	Ergosterols and C24-methyl derivatives	14205390	2919685	2251794	14165567	2714946	2.78839e+06	5275614	2.66274e+06	1.13005e+06	1.75288e+07	2113564	1.88074e+06	1.46225e+07	3550676	2.73987e+06	(497.33276, 18873.736)(497.33212, 3128.4717)(497.22134, 25830.678)(497.33218, 4688.771)(520.8902, 981.725)(499.30383, 141948.47)(500.30417, 6369.9395)(501.30045, 19189.188)(502.3018, 320.14)
27-nor-campestan-3beta,4beta,5alpha,6alpha,7beta,8beta,14alpha,15alpha,24-nonol	Ergosterols and C24-methyl derivatives	3.01461e+06	834948	563517	1.23289e+06	794304	622879	3.56016e+06	554905	262143	2.02763e+06	436129	737860	2.19875e+06	670466	635577	(516.32587, 21950.342)(517.32806, 2953.165)(500.26306, 1854.429)(501.0401, 3069.4478)(502.32706, 283.02)(499.4479, 152.876)(522.3135, 2337.13)
25-acetoxy-ergosta-3beta,5alpha,6beta-triol	Ergosterols and C24-methyl derivatives	38278432	1	1	2.75906e+07	1	1	38465876	1	1	16232518	1	1	1.05365e+07	1	1	(493.56558, 11491.681)(496.89642, 5692.2725)(477.20502, 5562.379)(478.38577, 9235.994)(479.38556, 25697.84)(494.8129, 352380.97)(494.7388, 188676.9)(495.44128, 49068.574)(496.40256, 13689.509)(475.75272, 20453.484)(476.63437, 4774.608)(481.39694, 1453.655)(517.3804, 8255.78)(520.20044, 9219.77)(521.3821, 13460.76)(499.38477, 440464.5)(500.38733, 146463.4)(499.63422, 46704.785)
5alpha-campestan-3beta-ol	Ergosterols and C24-methyl derivatives	4.65055e+07	1	1	8.99574e+07	1	1	1	1	1	1.98881e+07	1	1	5.36632e+07	1	1	(425.3762, 508306.0)(426.3796, 161229.33)(427.38257, 37068.14)(428.38705, 4228.8613)(388.3916, 15970.635)(389.39435, 4712.635)(390.3982, 390.195)(403.3897, 84.715)(407.36594, 1090775.5)(408.3693, 351793.56)(409.37228, 71980.99)(410.37378, 11575.457)
ergost-8(14)-en-3beta-ol	Ergosterols and C24-methyl derivatives	6.90424e+07	1	1	1	1	1	4.71002e+07	1	1	9076314	1	1	1	1	1	(400.70584, 189.65999)(401.3746, 86.57667)(402.3729, 40.17)(385.62164, 61.661247)(386.3729, 27.62)(385.04272, 71.44)(423.3604, 429948.47)(424.36304, 159676.19)(425.3681, 64580.68)(405.3495, 143781.38)(406.3526, 49254.656)(407.35077, 13655.061)(408.3374, 3496.59)
ergosta-3beta,5alpha,6beta,25-tetrol	Ergosterols and C24-methyl derivatives	4.29513e+07	1	477727	1.22015e+07	1	1	1.26538e+07	1	1	1.85654e+07	1	457870	2338635	1	466174	(450.37088, 887.16034)(451.3779, 146.66)(437.73987, 4300.516)(437.3693, 25523.0)(438.3732, 58946.29)(453.47375, 1502.2716)(454.1415, 2964.29)(454.3939, 3353.88)(473.36057, 124654.54)(474.36398, 40245.58)(475.36774, 12075.805)(476.37097, 2668.2869)(455.3503, 349664.56)(456.39822, 111162.9)(457.35898, 28391.965)
Campest-5-en-3beta,22R,23R-triol	Ergosterols and C24-methyl derivatives	3.18299e+07	1	477727	8471556	1	1	1.96321e+07	1	1	13477431	1	457870	4.77067e+06	1	466174	(437.1598, 425.37793)(435.3651, 6834.42)(436.3682, 1153.28)(414.75302, 913.85205)(415.3529, 301.27)(417.61783, 131.715)(455.35037, 501369.56)(456.35342, 156960.5)(457.35867, 43055.59)(437.3394, 199483.17)(438.34253, 67732.086)
3-O-(6'-O-docosanoyl-beta-D-glucopyranosyl)-stigmast-5,22E-dien-3beta-ol	Ergosterols and C24-methyl derivatives	47046630	1	1	1.59151e+07	1	1	19024699	1	1	4.0517e+07	1	1	1	1	1	(896.743, 84902.04)(897.7469, 52189.074)(878.7601, 20891.37)(880.23926, 26000.195)(881.2466, 182966.36)(882.759, 212938.78)(897.8336, 330483.0)(898.76154, 351983.6)(899.7666, 130830.75)(879.7418, 356731.9)(880.7453, 225324.11)(881.7515, 130182.516)(882.75574, 45042.63)(919.8762, 17027.408)(920.9392, 15796.027)(924.2469, 51513.4)(925.7485, 27413.15)(926.749, 104.25)(902.625, 19564.977)(903.33185, …
7beta-acetoxy-ergost-22E-en-3beta,5alpha,6beta-triol	Ergosterols and C24-methyl derivatives	1.89222e+07	1	1	3.19631e+06	1	1	4.74579e+06	1	1	3.68582e+06	1	1	2991189	1	1	(490.92148, 19372.82)(492.36603, 816.58997)(494.3761, 193.58)(472.35504, 24544.762)(492.85345, 32798.336)(492.67215, 19721.176)(473.36105, 115493.43)(474.3659, 38797.51)(475.3683, 10942.533)(476.37518, 1438.9701)(477.3925, 212.77)(513.9214, 111639.45)(514.96387, 39795.934)(518.3636, 253.61)(495.3429, 93003.836)(496.34604, 34399.617)
4alpha,24-Dimethyl-5alpha-cholestan-3beta-ol	Ergosterols and C24-methyl derivatives	1.10233e+07	1	1	6.72814e+06	1	1	8.08545e+06	1	1	1.85991e+07	1	1	2.66524e+07	1	1	(417.90674, 126.45)(398.38498, 33496.4)(399.38464, 4118.3145)(400.38797, 418.55447)(418.4111, 141.93166)(439.39163, 197017.81)(440.39484, 66174.76)(441.39813, 9134.085)(421.3811, 163590.28)(422.38428, 54524.96)(423.3827, 14873.848)(424.38824, 1478.6641)
4-methylene-5alpha-campest-8(14)-en-3beta,9alpha,15beta-triol	Ergosterols and C24-methyl derivatives	11370746	1	1	24101812	1	1	1.14997e+07	1	1	2.93104e+06	1	1	11425888	1	1	(444.35504, 26452.363)(445.3667, 357269.2)(446.36984, 113482.914)(447.3721, 26064.498)(448.37152, 5638.454)(427.3571, 29936.951)(428.36148, 12502.069)(469.52805, 6295.489)(470.8278, 3364.776)(471.99826, 5112.1465)(472.43243, 3159.0957)(473.23404, 3386.7773)(473.3614, 3135.91)(452.45297, 5832.4116)(454.29092, 2522.0315)(454.79837, 3801.9402)(454.85284, 3479.4102)
24,24,26,27-tetramethylcholesta-5,25E-dien-3beta-ol	Ergosterols and C24-methyl derivatives	6174396	1	1	4361086	1	1	5.17169e+06	1	1	1	1	1	767932	1	1	(440.48895, 4110.6875)(442.40857, 374.58667)(423.39322, 12575.626)(424.3961, 6914.56)(441.60025, 30308.635)(442.54395, 7248.0454)(443.552, 2343.1807)(444.39285, 138.22667)(423.7218, 19863.082)(424.56644, 6384.038)(425.39923, 623.052)(463.8055, 8491.904)(466.4063, 604.37)(449.05933, 956.2578)(450.39658, 638.67804)(451.40115, 738.515)
3-O-(6'-O-hexadecanoyl-beta-D-glucopyranosyl)-campest-5-en-3beta-ol	Ergosterols and C24-methyl derivatives	1250113	1	1	794757	1	1	756125	1	1	1292207	1	1	1	1	1	(803.4201, 2853.1763)(805.2943, 343.3906)(806.6743, 714.11096)(782.6432, 8059.127)(783.6443, 5073.1177)(784.6492, 1552.8291)(785.6522, 333.03)(805.6667, 3431.9114)(806.7621, 2691.38)(806.67487, 1303.2219)(806.673, 462.91)(784.1462, 11010.733)(785.25214, 6207.4917)(786.2594, 1430.552)(786.6571, 65.66)(826.19196, 3546.9954)(827.78186, 4424.804)(829.65186, 27696.729)(807.3045, 5590.5923)(810.1424, 8…
6-oxo-campestan-2alpha,3alpha,22R,23R-tetrol	Ergosterols and C24-methyl derivatives	4840313	1	1	2139502	1	1	1.12103e+06	1	1	913910	1	1	2712334	1	1	(466.95737, 395.11548)(468.36002, 490.48798)(447.3408, 1839.3892)(448.94345, 372.91)(449.35474, 146.1)(465.36115, 18109.09)(466.3621, 6033.008)(447.4989, 7329.8013)(448.3472, 3516.647)(488.7522, 33120.414)(488.37662, 13762.532)(489.34735, 121.915)(469.5186, 26073.26)(470.33322, 12648.287)(471.3401, 1816.8176)(472.34506, 250.02333)
3beta,11alpha-dihydroxy-5beta,6beta-epoxy-ergost-22E-en-1-one	Ergosterols and C24-methyl derivatives	2.30818e+06	1	1	10320752	1	1	216477	1	1	3116234	1	1	1	1	1	(445.55066, 75413.97)(448.44678, 39396.58)(448.7397, 12689.974)(447.3367, 10146.52)(426.68973, 1403.3551)(428.766, 2877.6753)(429.65573, 2633.8933)(430.32278, 490.46)(446.65775, 63600.086)(447.68887, 20447.121)(448.5549, 10656.048)(450.14682, 8746.082)(450.84668, 6168.02)(451.3444, 7175.51)(427.7192, 3858.3901)(428.68427, 1796.19)(430.3266, 717.04)(467.53107, 12871.031)(468.38324, 4768.439)(450.5…
3-O-(6'-O-(7Z-hexadecenoyl)-beta-D-glucopyranosyl)-campest-5-en-3beta-ol	Ergosterols and C24-methyl derivatives	2009560	1	1	1.41948e+06	1	1	295075	1	1	1	1	1	1	1	1	(798.63965, 4030.0232)(799.6401, 3024.4243)(800.63666, 1611.2866)(801.6331, 437.26)(781.12555, 1942.1274)(782.2879, 2160.9233)(784.647, 1009.13)(799.6401, 2922.19)(782.641, 6346.993)(783.73956, 3747.4949)(784.7484, 1420.237)(785.65753, 661.19336)(823.1394, 151.02501)(824.43054, 672.918)(825.972, 62.443333)(804.61505, 901.0967)
campest-22E-en-3beta,4beta,5alpha,6alpha,8beta,14alpha,15alpha,25R,26-nonol	Ergosterols and C24-methyl derivatives	1773234	666217	613239	1.98054e+06	228880	403247	1	291137	529340	330185	850315	401251	6018012	209863	487381	(528.53986, 73650.75)(529.3386, 41949.863)(530.3432, 13981.839)(510.46225, 10478.538)(514.3245, 9028.23)(529.77106, 19090.031)(530.33594, 10905.266)(512.5841, 36801.81)(515.0409, 17087.318)(516.34534, 6928.382)(553.3225, 41927.227)(553.9084, 20494.176)(554.92737, 1905.2819)(555.3382, 4459.825)(556.3271, 117.0)(535.1972, 13892.12)(536.1519, 41660.56)(538.3233, 12397.806)(538.8259, 6877.385)(539.33…
3-O-(6'-O-(9Z-octadecenoyl)-beta-D-glucopyranosyl)-campest-5-en-3beta-ol	Ergosterols and C24-methyl derivatives	1030702	1	1	151099	1	1	470833	1	1	1857577	1	1	1	1	1	(827.1438, 7252.093)(829.177, 3044.7473)(808.9639, 4668.9287)(811.6688, 1226.5901)(812.6627, 396.695)(830.23804, 4559.317)(831.38464, 3611.5698)(832.6985, 3399.42)(833.7007, 1410.83)(810.5692, 2311.2756)(811.57214, 1313.5391)(812.56, 504.68332)(813.6698, 67.31)(849.6574, 6675.7876)(850.6648, 4665.1577)(832.6892, 6180.198)(832.64905, 4018.2288)(833.6657, 1001.66)
3-O-(6'-O-(7Z,10Z,13Z-hexadecatrienoyl)-beta-D-glucopyranosyl)-campest-5-en-3beta-ol	Ergosterols and C24-methyl derivatives	540285	87642.3	1	186488	338937	1	125156	284326	1	1	1	1	1	205688	1	(795.1907, 4103.4478)(795.9366, 2608.435)(797.2109, 1845.4583)(777.3638, 5469.3374)(779.26935, 4544.3296)(780.20544, 6125.794)(780.8596, 4171.8623)(781.6202, 5675.283)(798.17554, 16692.59)(799.6219, 22928.982)(800.82697, 69324.46)(801.6267, 55187.215)(778.87213, 7566.252)(780.3814, 9329.081)(781.90045, 12141.092)(782.90247, 12241.025)(783.3667, 16341.207)(783.6177, 10808.83)(819.24884, 5622.0347)…
3-O-(6'-O-(7Z,10Z-hexadecadienoyl)-beta-D-glucopyranosyl)-cholest-5-en-3beta-ol	Ergosterols and C24-methyl derivatives	720232	1	1	330644	1	1	849992	1	1	1	1	1	1	1	1	(783.53046, 15540.793)(784.6621, 10444.269)(785.8028, 52299.99)(786.7721, 43084.934)(788.30414, 60473.543)(788.6134, 49711.31)(766.7023, 22534.3)(769.8074, 19218.422)(770.2756, 19748.162)(770.60583, 25216.24)(783.60925, 13197.495)(784.61395, 8637.404)(766.6571, 21571.027)(768.0293, 27376.242)(771.3652, 117035.94)(771.6124, 134842.25)(806.55225, 61141.18)(806.6009, 38359.4)(807.60535, 14009.886)(8…
3-O-(6'-O-(13Z,16Z,19Z-docosatrienoyl)-beta-D-glucopyranosyl)-campest-5-en-3beta-ol	Ergosterols and C24-methyl derivatives	208231	1	1	129308	1	1	41849.7	1	1	17485.3	1	1	1	1	1	(884.8356, 1446.7625)(860.8144, 1430.0951)(862.75684, 1265.7345)(863.9523, 694.18)(885.71387, 747.1533)(864.70624, 1998.0199)(862.7044, 635.65)(901.6971, 1827.274)(883.8195, 2474.6433)(884.67706, 1363.5084)(885.6997, 192.38998)
3-O-(6'-O-(11Z,14Z-eicosadienoyl)-beta-D-glucopyranosyl)-campest-5-en-3beta-ol	Ergosterols and C24-methyl derivatives	295955	1	1	109489	1	1	128248	1	1	1	1	1	1	1	1	(857.9, 1359.998)(835.0955, 1259.7511)(836.67346, 2641.933)(839.6849, 5181.17)(856.70435, 3097.1)(857.7065, 2339.2)(837.68646, 3356.4192)(839.699, 2731.8867)(842.7119, 734.77)(876.83716, 727.5283)(858.37384, 2976.3865)(860.5552, 1896.1528)(863.1255, 6643.1426)(864.68243, 12571.42)
(22S)-1alpha-acetoxy-5alpha-furospirostan-3alpha,11beta,20R-triol	Furospirostanols and derivatives	4.16516e+06	97858	225353	1347509	1	398262	2832670	1	205671	352519	1	332680	1	1	528929	(520.33997, 54055.84)(521.3431, 29183.84)(522.34314, 7267.757)(503.42712, 12468.289)(504.33203, 16025.219)(505.34445, 31211.46)(521.347, 16015.712)(522.34155, 5203.6724)(504.67374, 22194.291)(507.14972, 13464.239)(509.3491, 4509.0)(543.866, 3759.1287)(545.4891, 14697.676)(547.21655, 11620.903)(548.68475, 13232.16)(526.518, 3840.8179)(528.47034, 3825.0757)(528.3299, 238.64)
3beta-amino-26-O-[beta-D-glucopyranosyl]-25R-furostan-22alpha,26-diol	Furostanols and derivatives	770720	239629	219314	1.14416e+06	104119	1	1	225186	1	1.27265e+06	66758	124994	576794	62028.7	172649	(579.41156, 6987.1978)(579.41327, 9827.089)(580.41534, 1448.3955)(601.426, 6829.705)(602.4275, 750.7)
26-O-[beta-D-glucopyranosyl]-25R-furostan-3beta,22alpha,26-triol	Furostanols and derivatives	233184	1	1	2472123	1	1	118615	1	1	3.68299e+06	1	1	325918	1	1	(600.49634, 8614.875)(601.5104, 2557.609)(601.4116, 15345.89)(579.2569, 7575.8506)(580.31757, 1894.5781)(582.3983, 9163.135)(599.23785, 24590.04)(601.03436, 18594.273)(601.2139, 22412.012)(602.6687, 11346.793)(602.4227, 12462.66)(603.4184, 7016.09)(581.68896, 19299.08)(583.22943, 7585.2974)(584.53326, 2041.8262)(620.4824, 15615.003)(621.88916, 9663.568)(622.72296, 4964.0874)(623.65, 709.2413)(625…
7beta-acetoxy-gorgostan-3beta,5alpha,6beta-triol	Gorgosterols and derivatives	8.88566e+06	1	581547	3.45754e+06	1	1	4.8053e+06	1	314645	1.01163e+06	1	553017	1799092	1	579293	(518.4385, 5007.226)(520.4066, 35231.3)(521.4093, 10461.67)(522.4134, 2587.93)(500.5952, 1295.9613)(504.4045, 137.15)(519.4037, 134007.75)(520.40765, 46796.17)(521.4086, 16425.568)(522.4091, 1833.9766)(503.0813, 865.71747)(504.40317, 979.10004)(541.74066, 1214.674)(542.72534, 691.32684)(525.88214, 5045.864)(529.1722, 14184.419)(529.3892, 10530.238)
23-Methylcholesta-5,22E-dien-3beta-ol	Gorgosterols and derivatives	4.96921e+06	1	1	6.95225e+06	1	214173	3123494	1	103366	1.40419e+06	1	238958	1.13825e+06	1	707509	(398.85632, 1116.8016)(400.358, 508.36002)(401.86682, 44.61)(383.35324, 133.93)(383.3569, 61.69)(400.3666, 278.78)(402.3671, 70.37)(421.3694, 88125.59)(422.37344, 29047.924)(423.55225, 5893.988)(427.358, 90.31)(403.35947, 13497.47)(404.33606, 5175.7705)(405.3402, 560.90063)
gorgostan-3beta-ol	Gorgosterols and derivatives	2.26315e+06	1	1	1.41821e+06	1	1	1769557	1	1	1377078	1	1	147316	1	1	(428.39575, 461.62198)(411.6444, 14314.88)(412.3968, 9755.47)(413.90186, 1774.7)(414.4033, 98.09)(411.45312, 57677.766)(412.40027, 20492.643)(413.39978, 3466.861)(414.4047, 306.94168)(451.69678, 4313.53)(455.40265, 2622.6108)(433.70508, 1391.7146)(434.71744, 288.38916)
5alpha,6beta,11alpha-trihydroxy-23-demethyl-gorgost-2-en-1-one	Gorgosterols and derivatives	463381	1	1	1	1	1	1	1	1	1	1	1	1	1	1	(458.76962, 13752.117)(459.94507, 4439.0977)(461.55063, 744.10803)(441.3282, 14641.229)(442.3318, 5921.516)(444.3465, 1237.8)(459.34375, 9269.6045)(460.34634, 2332.2834)(442.4829, 11242.841)(443.4857, 3823.2483)(481.53214, 7711.6436)(482.67215, 3650.3767)(483.3331, 600.66)(468.83527, 12907.055)
(20S,25S)-22,26-iminocholesta-5,22(N)-dien-3beta-ol	Solanidines and alkaloid derivatives	9.58054e+07	1	1	51363190	1	1	2.341e+06	1	1	2.29443e+06	1	1	1	1	1	(402.5711, 7831.106)(402.6021, 4870.19)(403.35352, 8410.945)(382.94354, 14579.103)(384.27988, 5783.447)(384.3381, 4613.79)(401.2005, 12040.026)(402.2798, 5002.488)(403.1897, 4482.733)(404.3553, 1165.215)(381.27448, 3293.3203)(420.3192, 5906870.0)(421.3223, 1009177.44)(422.3252, 119598.64)(423.32773, 8236.433)(405.03635, 2389.2395)(407.33215, 4441.715)
solanidan-3beta-ol	Solanidines and alkaloid derivatives	177728	1	1	67951	1	1	180404	1	1	111921	1	1	1	1	1	(400.65518, 8748.11)(401.80286, 3895.5457)(401.68933, 1401.8966)(382.34116, 7891.9004)(383.4982, 2475.8213)(384.85468, 1354.5725)(400.6115, 2209.8875)(402.3633, 2348.8)(403.3655, 484.73)(382.346, 1487.2201)(427.2126, 34013.9)(428.3226, 11457.409)(428.3621, 8380.16)(405.2649, 4610.82)(408.77072, 57945.656)(409.3484, 29695.184)
(22S,25S)-22,26-epiminocholest-5-en-3beta,16alpha-diol	Solanidines and alkaloid derivatives	1640255	1	1	7.10204e+06	1	1	10803965	1	1	1	1	1	1	1	1	(402.84912, 5289.593)(402.68436, 3735.5466)(403.35315, 4471.42)(416.35553, 16717.8)(417.36102, 2190.8025)(418.36734, 991.725)(401.60583, 9907.585)(402.3563, 4205.1533)(403.3578, 2971.35)(443.34793, 39855.465)(444.35202, 12456.349)(420.37177, 2542582.2)(421.535, 429331.6)(422.3295, 57742.785)(423.3264, 3054.0671)
3-O-(Glcb1-3Glcb1-4(Rhaa1-2)Glcb)-(25R)-spirost-5-en-3beta-ol	Spirostanols and derivatives	5.29327e+07	179154	228319	1.60889e+07	282076	249967	2.75857e+07	37063	129385	42672010	30911	233118	43623460	201632	232710	(128.5177, 74113.14)(129.5209, 126462.945)(152.5076, 14190.903)(153.514, 8550.003)
Spirosta-5,25(27)-dien-3alpha-ol	Spirostanols and derivatives	1.72906e+08	305054	1	182384980	614569	1	1.71931e+08	149614	1	1.16126e+08	417406	1	1.80393e+08	1	1	(417.3224, 215555.67)(418.32385, 21959.35)(419.2842, 129.7743)
(25R)-12-oxo-spirost-5-en-2alpha,3beta-diol	Spirostanols and derivatives	1.21026e+07	814561	1.31801e+06	7.8592e+06	1033112	781732	1.12558e+08	534261	595599	1.20298e+08	1.42221e+06	1.31098e+06	1.01173e+08	685832	1.03246e+06	(445.2873, 5802.37)(427.28116, 9820.463)(428.2831, 3320.396)(429.2959, 500.74)(468.3645, 27351.94)(469.40652, 4659.2896)(449.26718, 556723.56)(450.2701, 13381.95)(451.27167, 14572.789)
(25R)-alpha-spirostan-3beta,6alpha,11alpha,23S-tetrol	Spirostanols and derivatives	2974677	16805.7	1	2.28154e+06	1	92519.3	2562797	1	1	3377560	1	1	3.66145e+06	1	609323	(482.34903, 9744.736)(486.3294, 23832.299)(487.33072, 3709.6072)
(25R)-2-O-benzoyl-spirostan-2alpha,3beta,5alpha,6beta-tetrol	Spirostanols and derivatives	2.47191e+06	46511.7	1.33696e+06	3.58036e+06	779722	898806	4.57593e+06	620343	805588	2.34283e+06	779772	570965	5.23192e+06	492313	675891	(568.9658, 13427.31)(569.83575, 1485.5656)(594.3353, 6595.1235)(595.33295, 1922.91)(575.13055, 39968.58)(575.3202, 7655.9844)
3-O-(Galb)-(25R)-12-oxo-5alpha-spirostan-3beta-ol	Spirostanols and derivatives	1065617	1	1	2.00723e+06	1	1	2899690	1	1	1.99246e+06	1	1	3396200	1	1	(608.3886, 18418.836)(609.39075, 4169.7)
6-O-(Glcb)-(25R)-5alpha-spirostan-3beta,6alpha,23S-triol	Spirostanols and derivatives	1065617	1	1	2.27803e+06	1	71046	2899690	1	1	1.99246e+06	1	1	3396200	1	4917.67	(631.4248, 51538.66)(632.42773, 16738.383)(608.38855, 17496.637)(609.39075, 4169.7)(631.42535, 54618.03)(632.4285, 18713.082)(633.4189, 1997.7601)
(23S,24R,25S)-23,24-dihydroxy-spirost-5-en-3beta-yl O-alpha-L-rhamnopyranosyl-(1-2)-beta-D-glucopyranoside	Spirostanols and derivatives	944953	1	1	808247	312144	1	396887	1	1	849363	1	1	1.13554e+06	1	1	(753.1623, 5751.5977)(754.4405, 1711.495)(757.45966, 13027.28)(758.4605, 427.66)(753.43677, 5396.5137)(754.44086, 1547.6957)(777.43396, 2564.248)(778.4365, 444.28)
(23S,25R)-12alpha,14alpha,17alpha,23-tetrahydroxyspirost-5-en-3beta-yl O-alpha-L-rhamnopyranosyl-(1-2)-beta-D-glucopyranoside	Spirostanols and derivatives	2.03135e+07	62932.3	1	1.78355e+07	130826	117679	2.75339e+07	1	1	1.20746e+06	1	1	1.45624e+06	1	1	(802.4443, 3473.39)(803.4467, 948.51)(784.42365, 7064.42)(827.08417, 1360.86)(807.7148, 77526.66)(808.4157, 9941.879)
(25R)-spirost-5-en-2alpha,3beta,24S-triol	Spirostanols and derivatives	34083976	368774	2.0928e+06	38963352	704170	373424	1.70538e+07	967295	3044425	10544210	478525	3512191	1.2154e+07	703825	772788	(450.07816, 10195.828)(449.3074, 3593.0598)(428.28992, 2685.6501)(451.3204, 2421.1467)(453.3342, 44896.76)(429.34225, 23120.34)(430.30087, 8073.6655)(431.31186, 1202.4033)(432.3149, 167.83)(469.3149, 745651.94)(470.33997, 235655.23)(471.34305, 48863.56)(472.3687, 6372.658)(451.28244, 41617.734)(452.28525, 27107.686)
3-O-(Glcb)-(25R)-spirost-5en-3beta-ol	Spirostanols and derivatives	9.04654e+06	1	1	2.83071e+07	1	1	1.95471e+07	1	1	1.46382e+07	1	1	1.63347e+06	1	1	(592.3921, 10939.81)(593.38635, 6619.6235)(574.6895, 22312.41)(576.5745, 12009.879)(578.3301, 18285.553)(579.3219, 23704.957)(579.9779, 14330.317)(580.40875, 11029.397)(596.0205, 13935.849)(598.6725, 3017.61)(576.07043, 9704.423)(577.6658, 16488.299)(578.84735, 25253.5)(580.40515, 10931.142)(581.03204, 6965.3813)(581.40894, 3521.5234)(615.4454, 28116.273)(616.54614, 16287.922)(619.73535, 5024.409…
25R-Spirost-5-en-3beta-yl-beta-D-glucopyranoside	Spirostanols and derivatives	5.08209e+06	1	1	1.10108e+07	1	1	1447629	1	1	6.09127e+06	1	1	694245	1	1	(576.47266, 8389.181)(577.78766, 2099.0198)(579.2076, 8770.897)(558.35345, 8051.1714)(559.3602, 4036.41)(560.3633, 1145.19)(561.3694, 140.14)(577.39874, 15015.778)(578.3698, 1714.8484)(579.3782, 891.81)(559.3614, 77386.89)(560.36707, 29736.904)(600.87573, 26984.516)(602.47266, 21764.201)(603.3005, 19761.973)(604.4423, 27687.656)(605.24884, 31191.81)(605.3743, 31878.19)(584.3307, 18979.002)(586.95…
(25S)-5beta-spirostan-3beta-yl beta-D-glucopyranoside	Spirostanols and derivatives	4264966	1	1	9.96547e+06	1	1	3.69591e+06	1	1	5900061	1	1	3.0931e+06	1	1	(580.43445, 6003.0063)(583.06055, 12774.23)(584.39856, 17490.096)(560.7346, 18172.83)(562.5992, 15507.891)(563.60626, 8325.986)(564.626, 13218.625)(566.3916, 32759.568)(582.1026, 11383.287)(584.3285, 4549.6157)(584.40344, 8963.23)(585.4083, 1128.77)(561.55634, 29756.455)(562.4054, 12093.436)(563.38617, 2726.6062)(564.3966, 411.385)(601.4846, 25813.145)(602.62366, 19038.623)(604.04517, 7561.93)(60…
(25S)-spirost-5-en-3beta-ol	Spirostanols and derivatives	2.6721e+06	1	1	1922582	1	1	2.5655e+06	1	1	2073630	1	1	5.39784e+06	1	1	(414.36285, 586.7126)(415.51382, 207.86401)(396.4062, 4776.889)(398.3091, 373.74)(399.3125, 1669.08)(416.8064, 2439.2869)(419.41873, 42185.2)(420.48187, 83613.25)(421.3413, 113195.79)(397.30954, 37440.406)(398.31314, 10373.224)(437.72498, 7756.775)(438.3029, 395.43307)(424.2777, 1440.4393)
(25R)-12-oxo-5alpha-spirostan-3beta-yl beta-D-galactopyranoside	Spirostanols and derivatives	489513	1	333227	1	34281.7	292653	81179.7	1	519518	883546	1	184710	399015	1	124705	(594.37067, 2854.734)(594.77234, 1903.318)(595.6232, 794.55005)(597.0337, 2109.1667)(598.3703, 4284.36)(574.64874, 6813.3545)(575.3498, 2689.9094)(595.8264, 1438.5122)(595.87195, 1532.5399)(596.3739, 81.42)(577.5562, 4602.108)(579.0071, 2826.8447)(579.6596, 633.39)(617.0603, 4864.626)(618.72125, 5215.027)(619.93805, 6281.0796)(620.62, 6667.925)(620.8708, 8681.25)(621.3728, 4692.82)(597.8612, 6483…
3-O-(Glcb)-6-O-(Glcb)-(25R)-5alpha-spirostan-3beta,6alpha,23S-triol	Spirostanols and derivatives	277240	1	1	73273.7	1	1	189908	1	1	178402	1	1	293575	1	1	(789.22455, 1308.1553)(789.4707, 951.3326)(773.2727, 991.1363)(774.6213, 831.42426)(775.6035, 496.39142)(776.1323, 380.35)(790.5981, 1486.432)(791.8787, 827.3433)(793.4816, 86.53)(773.0876, 1390.5575)(774.9411, 693.1588)(775.9667, 531.8213)(777.1343, 424.3033)(814.70374, 1644.558)(815.4609, 881.0942)(793.583, 1965.3713)(794.6067, 975.0916)(795.4397, 192.1475)
3-O-(Rhaa1-4Rhaa1-4(Rhaa1-2)Glcb)-(25R)-spirost-5-en-3beta-ol	Spirostanols and derivatives	233116	1	1	303455	1	1	309486	1	1	107122	1	1	205447	1	1	(1033.2021, 550.2925)(1033.0704, 794.8034)(1034.5764, 406.212)(1035.2466, 272.03)(1036.5758, 1268.8)(1037.5778, 643.3)(1013.3902, 282.83566)(1016.37177, 208.97299)(1017.5703, 380.10336)(1018.5634, 3365.88)(1016.80176, 533.6211)(1017.41626, 887.3667)(1018.32513, 2000.57)(1019.57794, 2377.4634)(1020.5786, 3007.26)(1054.5372, 3264.4795)(1055.5406, 1614.23)(1056.5679, 308.0465)(1057.5583, 33.72)(1038…
3-O-(Rhaa1-4Glcb)-26-O-(Glcb)-(25R)-spirost-5-en-3beta-ol	Spirostanols and derivatives	113639	1	1	104641	1	1	124362	1	1	250028	1	1	388508	1	1	(739.9044, 5446.348)(742.4595, 2304.8132)(721.95154, 1679.617)(724.4603, 8205.93)(725.4536, 3179.1)(742.1418, 2565.2334)(742.12445, 1881.4335)(725.14764, 6434.0664)(725.89154, 4786.9077)(726.4682, 2516.2258)(727.46045, 2000.1)(761.6435, 880.90875)(762.44305, 388.22668)(763.433, 106.02)(743.92523, 7603.833)(745.2579, 3750.0337)(746.0493, 1379.6494)(748.10645, 1380.89)(749.4594, 547.93)
3-O-(Rhaa1-4(Rhaa1-2)Glcb)-16-O-(Glcb)-cholest-5-en-3beta,16beta,22S-triol	Spirostanols and derivatives	49906	1	1	229897	1	1	73090	1	1	58879.3	1	1	29768.7	1	1	(1035.1908, 381.86053)(1037.071, 469.03427)(1038.574, 1048.704)(1039.4482, 933.2538)(1040.5763, 440.24142)(1017.64465, 967.47437)(1018.73865, 1460.9325)(1020.0839, 1135.2955)(1021.386, 3085.6692)(1022.4571, 4262.246)(1023.0422, 7488.6562)(1023.56964, 6306.806)(1036.9071, 1853.3939)(1037.8256, 1398.7037)(1038.8893, 905.4532)(1040.3348, 165.01126)(1041.5852, 113.33)(1018.6666, 1126.0552)(1020.1084,…
Campest-5-en-3beta-yl (13Z,16Z-docosadienoate)	Sterol esters	2.03345e+06	125560	1	2.24227e+06	1	1	4.65327e+06	1	1	3.23754e+06	32371.3	1	3873560	1	1	(706.6791, 3940.28)(744.6629, 296.6)(706.68024, 6766.643)(707.6831, 1772.78)(719.6654, 26221.31)(726.6564, 1753.844)
Stigmast-5,22E-dien-3beta-yl (7Z,10Z,13Z-hexadecatrienoate)	Sterol esters	87210952	1	1	3.38471e+07	1	1	17267398	1	1	2.49657e+07	1	1	10685494	1	1	(644.5443, 236940.56)(645.54675, 101642.78)(646.54895, 23690.576)(647.5353, 7974.747)(627.85504, 15995.213)(628.8845, 12061.868)(629.7133, 5653.8413)(630.70154, 1348.9423)(631.9623, 1319.307)(632.5659, 684.24)(628.0587, 12119.225)(629.2241, 6677.18)(631.5616, 360.58)(632.565, 179.06)(668.2554, 669483.1)(669.5478, 379225.62)(670.55786, 294045.7)(671.5616, 106861.15)(672.56494, 28499.713)(673.56635…
cholest-5-en-3beta-yl (4Z,7Z,10Z,13Z,16Z,19Z-docosahexaenoate)	Sterol esters	2.12078e+07	1	1	7.12565e+06	1	1	1.78045e+06	1	1	13629035	1	1	3.96113e+06	1	1	(698.0629, 542.3565)(699.59705, 375.28857)(700.93, 760.73663)(680.77057, 7747.817)(681.93494, 4035.319)(683.7244, 3705.7117)(683.858, 2341.711)(684.59344, 2673.5552)(698.9326, 1043.6749)(703.6012, 4669.18)(681.14087, 788482.0)(682.144, 366478.16)(683.14636, 93096.945)(683.59125, 24526.414)(684.59375, 5522.7007)(685.602, 719.83)(721.125, 49614.246)(721.50574, 252059.34)(722.58167, 118410.055)(723.…
cholest-5-en-3beta-yl (9Z,12Z-octadecadienoate)	Sterol esters	11384658	1	1	3.24622e+06	1	1	1.0509e+06	1	1	4.00655e+06	1	1	577961	1	1	(653.5943, 11196.658)(634.32794, 13266.555)(634.9567, 6296.742)(635.5857, 2350.6726)(635.5876, 1906.04)(675.50934, 28008.76)(674.72974, 24334.656)(675.0106, 9284.163)(676.43805, 984.4057)(654.56506, 175223.62)(655.99384, 67879.11)(656.85046, 20904.73)(657.8322, 6076.821)(658.5792, 2042.0386)(659.5895, 1516.7423)
cholest-5-en-3beta-yl (5Z,8Z,11Z,14Z-eicosatetraenoate)	Sterol esters	9.37742e+06	1	1	3423032	1	1	5692650	1	1	4371212	1	1	1	1	1	(675.9806, 1265.1116)(675.5848, 158.62)(656.36346, 72373.84)(657.0451, 35918.582)(657.634, 14326.916)(658.0344, 5107.077)(658.8024, 929.61786)(676.5939, 237.77)(658.5012, 3705.6946)(660.6044, 2646.1213)(661.60376, 2312.0798)(697.99316, 11735.79)(699.4124, 8368.196)(700.0106, 6695.4194)(701.08765, 2879.9797)(701.0864, 2089.275)(701.5844, 2355.77)(678.71454, 187646.84)(679.6364, 92892.195)(680.7652…
cholest-5-en-3beta-yl (15S-hydroperoxy-5Z,8Z,12E,14Z-eicosatetraenoate)	Sterol esters	12704521	1	1	1	1	1	3423749	1	1	7.03875e+06	1	1	498439	1	1	(704.57104, 217535.03)(705.5739, 53171.62)(706.5765, 9969.06)(707.57996, 1597.8639)(708.5946, 96.74)(687.33484, 7416.629)(687.9013, 4120.753)(688.57465, 797.3365)(689.5786, 122.723335)(690.57654, 371.5975)(691.9138, 233.06665)(692.08215, 1068.5701)(691.5837, 743.56)(730.56757, 1797.752)(731.7551, 1181.989)(710.567, 165.64)
cholest-5-en-3beta-yl (7Z,10Z,13Z-hexadecatrienoate)	Sterol esters	1.4044e+07	1	1	7.25545e+06	1	1	6.68231e+06	1	1	4.69525e+06	1	1	3.76215e+06	1	1	(622.5415, 50.23)(603.5314, 82893.23)(604.5352, 33620.31)(605.5401, 17834.662)(606.54626, 6176.405)(603.5336, 575493.9)(604.5368, 244639.75)(605.5701, 84146.76)(606.54816, 24244.873)(607.55164, 4762.303)(642.52844, 113101.7)(643.52997, 55101.5)(644.539, 34552.51)(645.6433, 11418.539)(646.548, 2584.7083)(624.51715, 49001.62)(625.5217, 22501.078)(626.5258, 9014.288)(627.5341, 3346.0203)
cholest-5-en-3beta-yl (13-nitro-9Z,12Z-octadecadienoate)	Sterol esters	8102270	1	1	4.13004e+06	1	1	6.80852e+06	1	1	7.34294e+06	1	1	2.36516e+07	1	1	(693.6144, 45505.39)(695.5816, 29000.27)(696.58356, 8522.266)(679.5642, 187399.31)(694.57806, 116162.82)(695.5793, 46818.035)(696.5825, 15306.612)(697.5873, 2547.7273)(681.07117, 103133.32)(719.2736, 8153.556)(721.57574, 9182.17)(722.58795, 6248.69)(698.5513, 30944.4)(699.5603, 15191.925)(700.5615, 2107.66)
(22R)-2beta,14,22,25-tetrahydroxy-6-oxo-5beta-cholest-7-en-3beta-yl hexadecanoate	Sterol esters	5.98513e+06	1	598603	8.5321e+06	1	1	4.67892e+06	1	1	5260500	1	1	4.70821e+06	1	1	(704.30865, 20642.553)(704.77856, 11593.092)(705.21954, 6154.9023)(706.30096, 2729.8198)(684.53217, 9430.554)(685.5394, 15006.332)(705.55927, 5906.34)(704.5457, 8040.61)(685.538, 165881.05)(686.54156, 76807.82)(687.54517, 29737.418)(688.5455, 10191.506)(726.98627, 4231.108)(728.3751, 3072.5708)(730.1002, 4472.5903)(731.55664, 3264.6533)(709.07355, 1781.2806)(710.82666, 772.87555)(712.58856, 1147.…
cholest-5-en-3beta-yl (5Z,8Z,11Z,14Z,17Z-eicosapentaenoate)	Sterol esters	6.72052e+06	1	1	4.07845e+06	1	1	3120424	1	1	3245833	1	1	2.51228e+06	1	1	(672.7976, 3640.6833)(674.65594, 2353.4038)(676.36176, 1263.5466)(676.58344, 1301.175)(653.1349, 91870.625)(655.5688, 138923.38)(656.5709, 38818.83)(657.5705, 11307.65)(658.5769, 2947.025)(676.00134, 1898.3501)(675.78644, 1416.742)(654.592, 188638.55)(655.6464, 87186.37)(656.6495, 22539.49)(657.6262, 5899.1455)(658.5774, 1164.8113)(659.591, 2485.3818)(693.7824, 5062.944)(694.71606, 2246.064)(696.…
cholest-5-en-3beta-yl (7Z,10Z-hexadecadienoate)	Sterol esters	8.6964e+06	1	124690	9.47156e+06	1	193836	2.80883e+06	1	35954.7	1	1	36575	1	1	141275	(626.5658, 3299.7659)(606.2737, 47962.2)(606.9494, 21348.496)(607.5511, 7917.6367)(626.56824, 5840.42)(644.5446, 467310.22)(645.5448, 223667.73)(646.545, 59869.926)(626.3434, 12961.394)(628.75806, 11766.351)(629.66113, 6797.979)(630.60956, 2144.6047)(631.5596, 566.6)
cholest-5-en-3b-yl (heptadecanoate)	Sterol esters	1.10115e+06	1	1	4364959	1	1	1.25442e+06	1	1	707737	1	1	3.15665e+06	1	1	(638.86395, 52860.336)(639.6071, 34048.1)(640.61, 6885.8823)(641.6087, 1230.7252)(642.6073, 134.53143)(621.59564, 1550.4482)(621.59357, 562.0184)(622.6094, 121.68)(640.61584, 2231.784)(641.8611, 12588.235)(642.608, 220.64)(622.9426, 414.85922)(623.60754, 184.04665)(661.58923, 24909.832)(662.58856, 12764.846)(663.592, 7077.763)(664.5945, 195.74333)(646.8366, 757.2)(648.6996, 283.714)(649.60736, 13…
cholest-5-en-3beta-yl (7Z,10Z,13Z,16Z,19Z-docosapentaenoate)	Sterol esters	829076	1	1	171933	1	1	1	1	1	129054	1	1	1	1	1	(698.59796, 15156.745)(684.60364, 880.7066)(703.818, 509.296)(704.6199, 1115.1483)(705.6185, 1673.01)(686.61334, 682.95856)(723.44446, 3103.2622)(724.88556, 3915.8599)(706.2216, 1712.4547)(708.41895, 3900.7383)(708.9776, 7151.564)(709.6056, 6430.005)
Campest-5-en-3beta-yl (9Z-octadecenoate)	Sterol esters	1.17439e+06	1	165548	2.66093e+06	1	143620	2.85004e+06	1	213120	970679	1	138080	1.36937e+06	1	121624	(667.47656, 726.6085)(667.6185, 64.49)(651.1739, 1258.6943)(652.28937, 13123.714)(652.6164, 132.38)(666.6324, 61.2)(653.6242, 160.51)(687.6035, 36737.945)(688.60736, 19161.248)(689.6102, 6307.5103)(690.6063, 1324.4849)(691.61237, 89.5975)(675.4667, 1353.828)(675.6189, 128.05)
cholest-5-en-3beta-yl nonadecanoate	Sterol esters	1040228	1	196349	2.13439e+06	1	169435	1.16507e+06	1	315042	236662	1	60579.7	90764.3	1	1.29081e+06	(667.3809, 22991.705)(667.7557, 14092.571)(668.6324, 5020.695)(669.6454, 892.215)(670.6637, 149.625)(648.7692, 1235.0123)(649.6279, 501.69736)(669.6415, 998.0449)(651.23956, 338.8)(654.6372, 130.25)(689.8066, 3329.9333)(690.9212, 1541.6063)(691.7407, 566.095)(693.6384, 737.28)(675.1203, 78.66)(675.619, 98.89)
campest-5-en-3beta-yl octadecanoate	Sterol esters	1040228	1	196349	2133309	1	169435	1.16507e+06	1	315042	154242	1	60579.7	90764.3	1	1.29081e+06	(667.4649, 22719.53)(667.77374, 14450.353)(668.6325, 5318.1504)(669.6454, 892.215)(670.6637, 149.625)(648.7844, 1222.9167)(649.6278, 523.1729)(669.643, 881.02325)(651.13885, 318.32)(689.78186, 3634.8943)(690.90564, 1666.5565)(691.68805, 575.31995)(693.6384, 737.28)(675.1203, 78.66)(675.619, 98.89)
Campest-5-en-3beta-yl (7Z,10Z,13Z-hexadecatrienoate)	Sterol esters	443249	1	1	1.10083e+06	1	1	1.076e+06	1	1	349515	1	1	679330	1	1	(633.19086, 2773.6316)(635.22614, 2257.2083)(636.5701, 645.84)(633.8691, 9148.841)(634.5592, 5843.8105)(656.93396, 1723.3925)(659.1825, 1734.09)(660.55884, 626.62)(637.57855, 19612.055)(638.7217, 5111.8086)(639.5451, 5772.41)(640.5453, 2086.86)
5alpha-ergosta-8,24(28)-dien-3beta-yl (9Z)-octadec-9-enoate	Sterol esters	438616	1	1	732997	1	1	845050	1	1	114980	1	1	1	1	1	(664.36145, 18753.213)(665.6063, 11852.617)(666.1111, 3869.48)(668.613, 32941.285)(647.1278, 850.6494)(649.60394, 768.2033)(649.6069, 117.43)(667.67236, 10494.803)(668.49347, 10232.076)(668.1935, 6480.535)(668.62915, 4185.755)(648.0607, 460.71094)(649.60864, 143.66)(686.5641, 22404.555)(687.7656, 13181.044)(689.3155, 6605.1733)(690.30896, 2181.3992)(691.27203, 1329.1066)(691.6051, 417.87)(670.045…
Campest-5-en-3beta-yl (9Z,12Z,15Z-octadecatrienoate)	Sterol esters	898430	1	1	2.80892e+06	1	1	3.56897e+06	1	1	454190	1	1	424706	1	1	(661.1049, 7908.9224)(662.59015, 5546.005)(663.87427, 6042.7905)(664.8917, 20135.777)(666.168, 5222.3228)(645.97076, 567.4048)(646.5087, 572.96387)(646.5895, 636.66)(661.5899, 41537.973)(662.59015, 21164.9)(663.59454, 10556.872)(649.60736, 741.24)(683.78546, 13910.154)(684.7075, 2031.6666)(685.59424, 333.89)(667.5635, 13287.89)(668.87805, 36928.293)(669.9284, 25656.25)(670.7556, 27930.908)(671.57…
cholest-5-en-3beta-yl tetradecanoate	Sterol esters	500389	1	1	245916	1	1	301582	1	1	501935	1	1	345143	1	1	(581.5459, 173.6)(620.5617, 91573.63)(621.3822, 52567.344)(622.5455, 33003.89)(625.5537, 613.7175)(603.53406, 2149042.2)(604.53754, 912407.3)(605.5425, 247155.67)(606.5469, 50844.18)(607.54865, 10976.121)
Stigmast-5,22E-dien-3beta-yl (13Z,16Z,19Z-docosatrienoate)	Sterol esters	174372	1	1	1	1	1	117767	1	1	311667	1	1	1	1	1	(728.89545, 185.6975)(712.97974, 658.07666)(712.655, 549.6)(751.9204, 5146.9585)(752.7723, 1902.9908)(734.34564, 3939.5732)(735.6267, 2391.2844)(736.63165, 1037.9628)(737.6395, 487.08572)(738.6391, 390.40503)
cholest-5-en-3beta-yl (10Z,13Z,16Z-docosatrienoate)	Sterol esters	709789	1	1	1	1	1	326594	1	1	305736	1	1	1	1	1	(730.638, 16.34)(708.562, 6137.8936)(709.56506, 3457.6694)(710.5653, 1082.7094)(711.45483, 268.15665)(712.6308, 14.68)
Stigmast-5-en-3beta-yl (11Z-eicosenoate)	Sterol esters	190304	1	120471	171229	1	207550	97710.3	1	1	101739	1	150089	1	1	137683	(709.9758, 797.68304)(711.0029, 529.50885)(712.67645, 350.8443)(688.6579, 4792.2983)(689.6572, 3317.6912)(690.65533, 694.89905)(691.6463, 67.73)(712.49615, 577.0727)(711.6736, 230.12)(694.1981, 4306.1094)(695.51654, 2721.5676)(695.6725, 1110.11)(730.6595, 168.63667)(715.8051, 661.35614)(716.6487, 163.74)
cholest-5-en-3beta-yl eicosanoate	Sterol esters	414362	1	326566	861295	1	598939	572793	1	293224	324449	1	69403	753698	1	418409	(680.65295, 17468.52)(681.65607, 8813.546)(682.6566, 2430.2063)(683.65906, 214.86229)(663.00116, 933.27325)(663.9335, 408.45288)(664.6625, 141.59)(668.42993, 1880.7664)(669.6552, 1314.419)(706.0207, 1688.635)(707.7414, 846.0685)(708.51086, 777.12146)(689.5564, 2089.076)(690.5007, 1534.1118)(691.0143, 1485.325)
Stigmast-5-en-3beta-yl hexadecanoate	Sterol esters	342485	193806	1	629762	103082	174064	605277	162244	1	291005	222599	1	889356	92931	241468	(652.6216, 23535.188)(653.6248, 10814.159)(654.62744, 2743.9678)(655.6282, 264.09842)(634.9238, 1311.9038)(636.2941, 688.5391)(635.612, 1064.212)(676.28204, 1422.0139)(678.1253, 1912.8192)(678.86316, 2946.0796)(679.6163, 215.95)(660.6015, 391.36996)
cholest-5-en-3b-yl (pentadecanoate)	Sterol esters	412495	1	188040	1328088	1	292875	2.57193e+06	1	1	479105	1	149768	162029	1	1	(610.57477, 41320.94)(611.5714, 24495.617)(612.56665, 8074.1626)(613.57153, 975.23773)(614.5943, 107.97)(592.5631, 1946.5265)(593.5638, 855.0229)(594.5742, 237.44334)(615.5012, 349.08908)(617.5925, 393.02)(594.9069, 233.81)(595.5763, 125.07001)(633.95844, 754704.0)(635.036, 502764.53)(616.55554, 20228.5)
Campest-5-en-3beta-yl (7Z-hexadecenoate)	Sterol esters	287313	1	1	401939	1	1	1981367	1	1	106166	1	1	247468	1	1	(640.588, 30567.1)(624.5877, 1409.71)(638.6037, 93391.945)(639.60614, 49834.35)(640.60895, 11156.923)(641.6099, 1586.725)(642.61053, 201.69)(620.59143, 2904.802)(621.5943, 1332.2067)(660.8169, 18143.34)(662.26764, 14917.915)(664.3873, 8485.686)(664.82294, 14041.75)(665.59503, 7404.1274)(645.8298, 767.78174)(644.906, 644.8)(646.5841, 702.41)
Stigmast-5,22E-dien-3beta-yl (9Z,12Z-octadecadienoate)	Sterol esters	184787	1	1	13904425	1	174064	487100	1	35856.7	9.75763e+06	1	1	1	1	241294	(675.93536, 919.26227)(676.8019, 1047.4241)(679.10706, 1681.33)(659.9938, 2376.826)(660.59863, 1613.5668)(661.6057, 2313.85)(662.6035, 196.31)(676.40564, 706.827)(678.39136, 1322.4412)(660.98804, 2395.0054)(661.9827, 1163.8575)(661.94147, 841.1333)(698.09485, 13610.759)(699.5282, 6853.144)(699.5958, 4232.86)(682.08246, 223564.3)(683.5873, 197089.88)(682.5877, 97219.93)(683.5907, 20014.5)(684.5935…
Campest-5-en-3beta-yl (13Z,16Z,19Z-docosatrienoate)	Sterol esters	216565	1	1	162545	1	1	1	1	1	206647	1	1	290665	1	1	(718.34546, 300.31247)(720.25946, 523.339)(721.2643, 353.48203)(702.8845, 425.3259)(703.3765, 481.1427)(703.6552, 84.24)(704.6518, 77.14)(720.29565, 371.56818)(721.1658, 770.1475)(721.6681, 307.22)(703.7255, 324.94504)(704.65576, 707.8933)(740.8251, 5744.7773)(742.2278, 1302.3918)(743.08, 628.8486)(743.9792, 3939.5598)(744.6467, 2312.705)(724.00745, 1058.0499)(726.5772, 1727.2699)(726.8258, 1610.…
cholest-5-en-3b-yl (9Z-pentadecenoate)	Sterol esters	200172	1	1	221946	1	1	195648	1	1	217787	1	1	276595	1	1	(608.5574, 18642.377)(609.548, 4091.0425)(590.5496, 187.22)(614.5345, 7674.0835)(615.3235, 3659.3901)(615.57214, 1948.5325)(635.97406, 11329.374)(636.9719, 12376.952)(637.50684, 8853.408)(637.5578, 19965.86)(617.54517, 23886.557)(618.54895, 10198.538)
campest-5-en-3beta-yl eicosanoate	Sterol esters	189775	1	290200	276942	1	576664	109579	1	103619	152884	1	254142	276334	1	317399	(694.66675, 9331.865)(695.6665, 5584.4263)(696.6724, 1816.8716)(697.671, 198.488)(678.2003, 564.3841)(680.37274, 576.0486)(681.6603, 182.185)(682.664, 1302.3)(696.9988, 3622.7698)(698.0004, 1412.2267)(699.6796, 116.97)(679.8697, 1112.6094)(682.3381, 989.97003)(720.18365, 569.354)(720.8623, 1235.3887)(721.6671, 694.37854)(703.91583, 751.0733)(704.65247, 1901.3137)
Campest-5-en-3beta-yl (7Z,10Z-hexadecadienoate)	Sterol esters	344548	1	1	126438	1	1	65543	1	1	71734.7	1	1	209776	1	1	(635.3966, 3761.3718)(638.4412, 671551.06)(637.4045, 127490.33)(639.5908, 296500.72)(658.94946, 8156.0103)(659.76056, 6165.8413)(660.5712, 3507.9785)(661.9144, 294.88)(639.75574, 8249.199)(640.55597, 2748.481)(641.5495, 706.88)
cholest-5-en-3beta-yl hexadecanoate	Sterol esters	167344	1	1	510847	1	1	597083	1	1	91241.3	1	1	1.05324e+06	1	1	(624.8527, 10589.006)(625.70087, 4806.2397)(626.59564, 1085.4315)(611.9183, 611.28217)(609.5875, 399.45334)(608.5766, 140.4)(649.95355, 7606.348)(650.8799, 4595.1274)(652.40894, 3700.3857)(652.7596, 2310.88)(653.5963, 465.225)(629.8491, 13594.516)(630.87915, 6348.8965)(633.32385, 8630.129)(634.3304, 6142.73)(635.5846, 5637.35)
cholest-5-en-3b-yl (9Z-tetradecenoate)	Sterol esters	117009	1	1	65960	1	1	50637	1	1	53393.7	1	1	264348	1	1	(595.79395, 3118.2773)(596.55505, 412.59)(581.5559, 317.92)(619.626, 251584.7)(620.6326, 119547.14)(621.64374, 42869.324)(622.6315, 12088.231)(623.53735, 6022.6753)(601.5173, 186271.47)(602.52106, 74619.56)(603.5336, 1699060.9)(604.537, 724361.3)(605.5419, 188069.03)
Stigmast-5,22E-dien-3beta-yl octadecanoate	Sterol esters	33752	1	1	1	1	1	1	1	1	1	1	1	77531.3	1	1	(660.6821, 3978.4954)(661.6263, 1516.3889)(703.79297, 1057.9442)(704.6272, 1173.0239)(705.63, 69.25)(684.6119, 4564.502)(685.6092, 2122.313)(686.6167, 2270.7349)(687.6111, 890.74)
cholest-5-en-3beta-yl (9Z-octadecenoate) (d5)	Sterol esters	125287	1	206129	80229.3	1	246735	73581.3	1	1	160064	1	190484	1	1	1	(655.6287, 335.39426)(679.15686, 6289.48)(680.8209, 7954.0576)(682.6263, 3266.0432)(663.5058, 6527.2524)(663.035, 6008.1006)(663.7381, 1411.8525)(665.7312, 938.5944)(666.62445, 699.63336)
(22R,24S,25S,28R)-2beta,3beta,14,20,22-pentahydroxy-26,28-epoxy-5beta-stigmast-7-ene-6,26-dione	Stigmasterols and C24-ethyl derivatives	9057167	2429853	1.07863e+06	7949130	2.77504e+06	1965286	1.29034e+07	805637	1.63938e+06	5.14231e+06	1.30092e+06	1.1795e+06	7.71224e+06	1.30268e+06	2788748	(522.3119, 11786.168)(503.3543, 1246.805)(523.49384, 24696.672)(543.5994, 5524.3857)(544.6329, 1940.753)(546.05255, 315.17752)(526.25757, 13717.375)(526.907, 3870.4585)(528.23706, 1659.469)(530.13824, 5952.2583)(530.93085, 1657.145)(531.29443, 12028.732)
4-methylene-5alpha-poriferast-7,9(11),14-trien-3beta-ol	Stigmasterols and C24-ethyl derivatives	54667152	1	1	2.13002e+07	1	1	2.8107e+07	1	1	1	1	1	1	1	1	(422.9563, 71559.17)(424.36395, 33381.508)(404.34094, 387.805)(423.36142, 664721.2)(424.36465, 214819.92)(405.35077, 150303.83)(406.3529, 53426.344)(407.35803, 19822.164)(448.41675, 11320.654)(448.8721, 4326.7036)(449.78403, 5231.694)(450.4945, 3141.006)(431.2506, 4379.217)(432.35193, 3777.7815)
14-(5-ethyl-6-methylheptan-2-yl)-2,15-dimethyltetracyclo[8.7.0.0^{2,7}.0^{11,15}]heptadec-7-ene-5,9-diol	Stigmasterols and C24-ethyl derivatives	2.75534e+07	1	1	1	1	1	10644968	1	1	8.45156e+06	1	1	853571	1	1	(430.64355, 337724.22)(431.38318, 169723.72)(432.38705, 40014.285)(433.39166, 6478.7188)(434.39474, 659.85547)(412.36707, 5926.109)(431.85464, 271072.6)(432.38962, 81360.414)(433.39236, 14020.595)(434.3946, 1577.1091)(413.37637, 77917.98)(414.37955, 24841.938)(415.38437, 4749.807)(416.38528, 678.46)(456.72995, 7696.6978)(455.71713, 3503.0166)(436.1175, 5185.813)(437.01422, 6135.0073)
Stigmasta-7,22E-dien-3beta-ol	Stigmasterols and C24-ethyl derivatives	7758172	1	1	1.10832e+06	1	1	746390	1	1	1	1	1	5.42204e+06	1	1	(412.3675, 5145.2837)(395.36218, 5919.5386)(396.86716, 1263.5016)(397.37292, 21376.445)(398.37665, 6733.15)(413.37656, 122582.914)(414.3798, 39277.184)(415.385, 7715.3857)(416.38574, 1209.3668)(395.5141, 15244.118)(396.44385, 4560.836)(397.3611, 4957.28)(435.5522, 5172.626)(436.45178, 1203.4406)(418.20483, 3511.8113)
3-oxo-24R-hydroxy-poriferast-1,4,6,26-tetraen-18-oic acid	Stigmasterols and C24-ethyl derivatives	1.36467e+07	693353	3807.67	10679447	651520	1.09973e+06	17563980	240519	545460	22750620	144458	1497821	1.52705e+07	733475	589439	(456.30515, 2651.712)(455.97607, 14164.751)(456.3151, 5805.9287)(475.34497, 63068.645)(476.28412, 14963.261)(458.27432, 9609.938)(459.28198, 1522.2875)
3-oxo-24R-hydroxy-poriferast-4,26-dien-18-oic acid	Stigmasterols and C24-ethyl derivatives	16097080	1	1	6.39481e+06	1	1	15639537	1	1	1.26777e+07	1	1	1.21552e+07	1	1	(457.32895, 66325.51)(458.33133, 11179.384)
3-oxo-24R-acetoxy-poriferast-1,4,6,26-tetraen-18-oic acid	Stigmasterols and C24-ethyl derivatives	3.01653e+07	1.8866e+06	2.24029e+06	2.57426e+07	1.43287e+06	407182	3.09883e+07	1	554858	2.77521e+07	2.31198e+06	542189	4.94679e+07	3626641	419157	(498.3119, 454.81)(476.29297, 757.79254)(499.1598, 3131.9043)(500.6597, 4344.3203)(477.29816, 180374.47)(478.3006, 37358.375)(479.29868, 8945.49)(517.28894, 18345.637)(518.2815, 6809.037)(519.28345, 906.2867)(501.29083, 13894.521)(501.98514, 4513.406)
(22R)-2beta,3beta,14,20-tetrahydroxy-22,26-epoxy-5beta-stigmasta-7,24-diene-6,12,26-trione	Stigmasterols and C24-ethyl derivatives	43118977	914523	2768038	1.75682e+07	2.49214e+06	2.9165e+06	6.0189e+07	1.29488e+06	4285538	2.85407e+07	2.20488e+06	3.17905e+06	2.14875e+07	1.33453e+06	3.14267e+06	(516.7909, 12172.915)(518.09265, 3401.5354)(520.2841, 2696.48)(521.284, 12836.695)(498.6941, 20572.787)(499.7091, 9574.389)(518.13434, 16827.01)(519.482, 5486.0596)(520.2889, 2281.5837)(521.2845, 11980.175)(500.39264, 46603.668)(501.45993, 14730.588)(502.8466, 9559.005)(543.7944, 6867.6304)(544.7062, 5900.15)(523.569, 2094.35)(526.9977, 14800.672)(527.27155, 1537.159)
4-methylene-5alpha-poriferast-8(14)-en-3beta,7alpha,15beta-triol	Stigmasterols and C24-ethyl derivatives	1.86715e+08	522004	2032791	31274286	472339	1005824	40924567	259789	2012581	3.2442e+07	464291	2650451	5.91353e+07	478538	2325329	(459.08716, 92302.24)(460.13412, 23271.928)(461.32098, 2636.3914)(462.14145, 474.64752)(440.35986, 71987.59)(459.38297, 371852.53)(460.3861, 135607.58)(461.38464, 23421.31)(462.39096, 2947.4907)(441.3714, 572535.56)(442.3755, 185762.55)(443.3803, 372.65)(481.41595, 165817.66)(482.4221, 57154.867)(466.03265, 24866.174)(468.48068, 15758.86)(468.80142, 9807.346)
4-methylene-15-oxo-5alpha-poriferast-8(9)-en-3beta-ol	Stigmasterols and C24-ethyl derivatives	1.96931e+08	1	2.03108e+06	5.35902e+07	54047	1005824	4.85951e+07	159731	2.00041e+06	23428822	290642	2650451	25739736	329477	2.30809e+06	(440.51675, 97437.05)(442.3724, 57736.945)(443.71317, 18328.799)(444.38354, 3785.7734)(422.34866, 48049.17)(441.3713, 419778.75)(442.3747, 135841.11)(443.38095, 78221.0)(423.36084, 624051.44)(424.36362, 221190.95)(425.36884, 65257.55)(464.87323, 50267.773)(465.77887, 21613.383)(466.5909, 8768.9375)(467.36545, 13276.013)(450.4269, 5833.1978)(451.27612, 5305.3257)(451.35895, 6194.26)
3-O-(6'-O-docosanoyl-beta-D-glucopyranosyl)-stigmast-5-en-3beta-ol	Stigmasterols and C24-ethyl derivatives	7.67443e+07	1	1	4.2546e+07	1	1	65786416	1	1	5.76314e+07	1	1	1	1	1	(898.7506, 130579.73)(899.7575, 36362.68)(880.74304, 19184.457)(881.75684, 940410.0)(882.7602, 552328.8)(883.76337, 178838.98)(884.7676, 42346.273)(885.77625, 13216.665)(922.1623, 21188.322)(923.5874, 42888.66)(925.184, 42115.125)(925.9661, 33389.9)(927.2722, 21285.0)(903.8242, 167072.66)(904.7452, 121760.516)(905.7504, 60810.414)(906.75616, 16359.452)
4-methylene-5alpha-poriferast-8(9)-en-3beta,11alpha,14alpha,15alpha-tetrol	Stigmasterols and C24-ethyl derivatives	4.15656e+07	1	514007	4.58142e+07	1	1	5.40669e+07	1	1	26018064	1	504039	1.69108e+07	1	489724	(476.91876, 6208.663)(477.88144, 774.705)(478.3819, 1266.06)(456.90436, 144119.58)(460.3707, 65229.324)(476.27762, 22329.791)(476.3745, 320.258)(457.36652, 245317.89)(458.3821, 124560.93)(497.35962, 491309.03)(498.3629, 160681.02)(499.3674, 38034.82)(480.22406, 81289.234)(480.84424, 31893.64)
26,27-dimethylstigmasta-5,25E-dien-3beta-ol	Stigmasterols and C24-ethyl derivatives	6174396	1	1	4361086	1	1	5.17169e+06	1	1	1	1	1	767932	1	1	(440.50156, 3985.3916)(442.40857, 374.58667)(423.14297, 15643.765)(424.3961, 6914.56)(441.5217, 31340.2)(442.45047, 7375.0713)(443.4094, 2193.7815)(444.39343, 123.76)(423.58377, 19925.764)(424.585, 6205.796)(425.39923, 623.052)(463.80765, 8376.993)(449.10797, 1185.3186)(450.39655, 621.65)(451.4075, 230.54)
Stigmast-5-en-3beta-yl (7Z,10Z,13Z-hexadecatrienoate)	Stigmasterols and C24-ethyl derivatives	5.09155e+06	1	1	6.48042e+07	1	1	3.32698e+06	1	1	1960668	1	1	1.15228e+07	1	215290	(649.6798, 3612.3745)(650.5784, 2411.5535)(651.5766, 920.6616)(629.45416, 11250.747)(632.1463, 4895.29)(632.5645, 2960.4285)(633.57556, 3717.695)(634.5771, 1352.6174)(647.5673, 190.18)(631.16296, 17513.145)(631.42267, 8679.905)(633.5849, 9650.53)(634.5867, 5120.45)(635.5918, 373.36)(670.24963, 1045508.3)(671.5997, 651760.5)(672.6059, 169587.72)(673.6095, 35563.38)(674.5718, 6461.2744)(675.5867, 1…
24-methyl-poriferast-5-en-3beta,28-diol	Stigmasterols and C24-ethyl derivatives	1718164	1	1	1142875	1	1	974541	1	1	1.79553e+06	1	1	2.57974e+06	1	1	(445.5615, 249.765)(447.4008, 117.9)(426.3813, 15492.3545)(447.41446, 373.046)(448.4154, 110.44)(427.3924, 110693.32)(428.39557, 36222.348)(468.57578, 45086.484)(469.50635, 13997.64)(470.39087, 2599.358)(451.98083, 8757.384)(452.94922, 3497.2954)(454.39545, 287.4555)
3-O-(6'-O-(11Z,14Z,17Z-eicosatrienoyl)-beta-D-glucopyranosyl)-stigmast-5,22E-dien-3beta-ol	Stigmasterols and C24-ethyl derivatives	2.35887e+06	1	1	1020245	1	1	1317415	1	1	2150684	1	1	1	1	1	(864.25433, 6489.6177)(865.7256, 4038.3503)(867.18195, 3158.305)(868.68774, 4061.2822)(869.698, 7825.98)(846.59753, 5196.4863)(848.5248, 2069.7485)(850.6864, 59.98)(865.8662, 11260.905)(865.51105, 9273.592)(866.1769, 4753.157)(866.67444, 568.745)(848.27594, 5623.515)(849.3862, 4502.969)(849.2453, 3970.4543)(850.3454, 2667.6233)(851.18176, 4054.635)(852.69543, 7450.84)(887.0112, 7953.0146)(888.522…
3-O-(6'-O-(13Z-docosenoyl)-beta-D-glucopyranosyl)-stigmast-5,22E-dien-3beta-ol	Stigmasterols and C24-ethyl derivatives	2168300	1	1	3587426	1	1	2.04387e+06	1	1	2.13381e+06	1	1	1	1	1	(918.0056, 5130.5815)(919.23553, 5825.984)(920.7288, 12044.46)(921.734, 32645.07)(922.7392, 16894.63)(923.7466, 44285.96)(924.7494, 25819.07)(877.7253, 51446.44)(878.728, 31092.725)(879.7335, 12902.046)(880.74097, 4757.8867)(895.6392, 4674.6313)(896.93994, 14640.8545)(897.932, 39437.312)(898.7337, 15234.23)(899.7339, 1746.07)(895.7314, 7017.83)(896.7476, 4981.49)(901.35486, 1293.4154)(902.00995, …
3-O-(6'-O-(9Z,12Z,15Z-octadecatrienoyl)-beta-D-glucopyranosyl)-stigmast-5-en-3beta-ol	Stigmasterols and C24-ethyl derivatives	867056	1	1	794406	1	1	1.8649e+06	1	1	795027	1	1	1	1	1	(837.49023, 9375.579)(838.1613, 8880.292)(840.0374, 6848.3574)(840.8005, 9660.444)(841.6644, 5877.468)(819.69965, 5190.1235)(820.31055, 2300.9268)(820.63763, 2098.875)(837.6709, 4992.69)(821.9678, 3947.5947)(823.3735, 8641.63)(824.49884, 16843.068)(824.91345, 12361.164)(824.6696, 31020.438)(825.6699, 19047.076)(863.2027, 6629.494)(864.534, 4207.278)(864.3195, 2671.6382)(866.67017, 1953.4701)(843.…
3-O-(6'-O-(7Z,10Z,13Z-hexadecatrienoyl)-beta-D-glucopyranosyl)-stigmast-5-en-3beta-ol	Stigmasterols and C24-ethyl derivatives	1777450	1	1	599304	1	1	916439	1	1	129907	1	1	2.03021e+06	1	1	(809.1734, 8314.154)(810.5862, 8465.015)(811.91797, 8731.545)(812.7149, 9720.954)(813.72363, 8110.0913)(814.6338, 16212.583)(791.144, 6802.3)(793.61505, 3944.1304)(794.61676, 4779.2134)(795.6208, 2223.06)(795.6373, 4038.38)(809.72736, 9038.422)(811.6394, 5378.51)(812.6374, 7166.9)(814.6339, 9013.32)(815.6358, 6495.92)(793.7646, 7519.0503)(794.85406, 8956.951)(796.70447, 14141.953)(797.6391, 12125…
5beta-poriferastane	Stigmasterols and C24-ethyl derivatives	1.93193e+06	1	1	1.2285e+06	1	1	1.4335e+06	1	1	2329504	1	1	7935345	1	1	(423.3961, 68675.19)(424.3989, 22544.44)(425.39908, 1417.5525)
5alpha-stigmastane	Stigmasterols and C24-ethyl derivatives	1.93193e+06	1	1	1.22957e+06	1	1	1.4335e+06	1	1	2329504	1	1	7935345	1	1	(423.39612, 67923.484)(424.39896, 22307.04)(425.39908, 1417.5525)
5beta-stigmastane	Stigmasterols and C24-ethyl derivatives	1.93193e+06	1	1	1.22391e+06	1	1	1.4335e+06	1	1	2329504	1	1	7935345	1	1	(423.39612, 67976.086)(424.39896, 22323.518)(425.39908, 1417.5525)
stigmast-5-en-3beta-yl (6'-O-hexadexcanoyl-beta-D-glucopyranoside)	Stigmasterols and C24-ethyl derivatives	5.19359e+06	1	1	627604	1	1	2.27851e+06	1	1	2.33059e+06	1	1	1	1	1	(817.3177, 4299.098)(818.44867, 2277.3726)(819.14514, 859.1787)(819.8474, 1075.8451)(819.6838, 608.66)(820.696, 1274.06)(796.6571, 15120.848)(797.65674, 11733.928)(798.6286, 2075.93)(817.3464, 1640.9867)(819.0202, 479.47665)(819.68884, 269.305)(819.6806, 339.66)(820.6919, 829.94)(821.6982, 76.81)(798.31036, 44154.684)(799.12604, 31518.61)(800.20953, 11732.235)(801.2542, 3012.3418)(838.19366, 7587…
cholesta-5,24(28),28-trien-3beta-ol	Stigmasterols and C24-ethyl derivatives	1176332	1	1	1	1	1	1	1	1	1	1	1	4.53362e+06	1	1	(411.11792, 44902.66)(412.36224, 17087.377)(413.36496, 3346.1328)(414.366, 133.49)(393.0247, 6915.325)(394.41418, 3563.4287)(395.35138, 1725.3978)(396.3608, 682.33)(398.3596, 2041.03)(411.3605, 128522.35)(412.36377, 42309.766)(413.3662, 8914.997)(414.353, 285.28)(393.34937, 34284.77)(434.3419, 4771.63)(418.3437, 160.19)
Stigmast-5,22E-dien-3beta-yl (9Z-octadecenoate)	Stigmasterols and C24-ethyl derivatives	2.30241e+06	1	1	933942	1	100149	1.09494e+06	1	1	1.24768e+06	1	1	1	1	1	(682.6317, 59.335)(661.606, 14.08)(683.6339, 21.365002)(704.1157, 55.975002)(682.5957, 15024.394)(683.66547, 6771.6763)(684.5988, 1331.46)(685.6021, 121.46)
14-(5-ethyl-6-methylheptan-2-yl)-2,15-dimethyltetracyclo[8.7.0.0^{2,7}.0^{11,15}]heptadecane-5,7,8-triol	Stigmasterols and C24-ethyl derivatives	1.14001e+06	1	1	1.09418e+06	1	1	9.44759e+06	1	1	1.96205e+07	1	1	461432	1	1	(452.68887, 11173.714)(454.2352, 4132.822)(430.48117, 254934.33)(431.38287, 51517.473)(432.38724, 12397.903)(433.38876, 2458.1516)(434.39423, 486.2975)(453.12604, 5364.4023)(454.5158, 2014.695)(431.3859, 321568.4)(432.38956, 83477.305)(433.39243, 14267.177)(434.3945, 1605.8077)(475.09708, 10692.837)(476.39645, 9764.542)(477.23438, 9945.978)(476.3901, 4078.24)(477.4014, 10070.55)(456.881, 10747.00…
26,27-dimethyl-26-methylene-5alpha-stigmast-7-en-3beta-ol	Stigmasterols and C24-ethyl derivatives	2.10061e+06	1	1	2114226	1	1	2206644	1	1	2.27822e+06	1	1	1.23734e+06	1	1	(454.41476, 3201.7375)(438.0787, 109.64333)(455.42517, 9092.926)(456.42834, 2940.053)(457.42673, 294.76102)(458.43176, 35.453327)(438.4214, 309.04)(478.052, 10898.923)(478.73834, 3141.81)(461.33395, 462.7593)(461.76486, 163.39429)(464.4116, 335.06)
3beta,6alpha,20S-trihydroxy-5alpha-stigmast-9(11)-en-23-one	Stigmasterols and C24-ethyl derivatives	756073	1	1	194852	1	1	649678	1	1	177056	1	1	195264	1	1	(461.4156, 28497.586)(462.52798, 31267.277)(464.64978, 83045.54)(465.55768, 79535.24)(466.28165, 48176.473)(466.3728, 71329.2)(443.4323, 1704.0702)(444.34732, 1759.7051)(461.3623, 15433.014)(462.36514, 5163.7476)(445.6405, 11202.329)(447.07623, 9702.894)(487.32687, 11430.512)(487.3548, 3843.9236)(488.0215, 1518.1548)(488.89456, 2984.3816)(489.35745, 7361.295)(469.5571, 3865.2527)(469.91013, 9356.…
4-methylene-9alpha-methoxy-5alpha-poriferast-8(14)-en-3beta,15beta-diol	Stigmasterols and C24-ethyl derivatives	715169	1	1	17872.7	1	1	158537	1	1	616724	1	1	1	1	1	(473.7028, 9196.377)(474.75897, 32152.307)(476.50726, 34591.67)(477.57486, 18206.416)(478.4082, 3130.635)(454.4903, 5330.9824)(455.7609, 1859.5101)(476.03247, 26392.578)(477.66022, 9405.843)(478.41815, 1183.7)(456.80692, 4552.3433)(459.4017, 4931.09)(496.23236, 12074.8125)(497.05228, 6389.6978)(478.01324, 8426.812)
3-O-(6'-O-(13Z,16Z,19Z-docosatrienoyl)-beta-D-glucopyranosyl)-stigmast-5,22E-dien-3beta-ol	Stigmasterols and C24-ethyl derivatives	930180	1	1	1	1	1	337186	1	1	1.41175e+06	1	1	1	1	1	(891.51337, 4836.7363)(892.69946, 3383.0598)(893.71924, 23760.04)(894.7148, 8733.57)(873.59955, 9814.199)(875.0693, 9329.928)(875.35406, 6861.857)(891.70294, 7311.8374)(892.70306, 5487.0527)(875.6235, 14645.063)(876.52795, 9256.79)(916.9364, 10460.334)(918.28485, 13343.717)(895.6687, 13973.897)(896.67303, 7207.5737)
3-O-(6'-O-(7Z,10Z-hexadecadienoyl)-beta-D-glucopyranosyl)-stigmast-5-en-3beta-ol	Stigmasterols and C24-ethyl derivatives	238830	1	124819	1927639	1	299635	784099	1	110704	1.09481e+06	1	62099.3	1	1	181236	(811.0228, 11206.431)(812.10345, 9498.431)(814.02374, 13092.665)(815.02155, 11968.367)(816.04535, 7007.4116)(816.6521, 4215.87)(794.63007, 4552.036)(795.641, 7196.7026)(796.6414, 9925.2705)(797.6426, 8343.513)(798.6468, 8218.837)(812.04114, 9480.764)(813.1504, 12478.74)(814.64526, 25374.2)(815.6465, 10479.71)(795.34515, 8008.9995)(796.732, 13516.659)(797.8986, 13158.451)(798.52496, 11020.806)(798…
3-O-(6'-O-(11Z,14Z,17Z-eicosatrienoyl)-beta-D-glucopyranosyl)-stigmast-5-en-3beta-ol	Stigmasterols and C24-ethyl derivatives	778987	1	1	144867	1	1	320732	1	1	55026.7	1	1	480641	1	1	(866.0691, 4556.261)(867.0737, 5169.093)(868.17957, 6416.59)(869.33746, 7102.2666)(869.6891, 8165.7603)(847.04456, 1738.0037)(847.6614, 1429.4369)(866.69403, 2955.0066)(867.7004, 4171.3467)(868.7034, 6848.1763)(869.7134, 5871.85)(870.7055, 1976.49)(849.7818, 2281.3528)(851.0329, 6001.4746)(854.7064, 6400.333)(888.9818, 7444.545)(889.95044, 7078.61)(890.8019, 3725.205)(892.79346, 2212.543)(894.325…
3-O-(beta-D-glucopyranosyl)-5alpha-stigmastan-3beta-ol	Stigmasterols and C24-ethyl derivatives	190412	1	1	1.42287e+06	1	1	415008	1	1	367358	1	1	37548.7	1	1	(581.3049, 1521.7081)(584.2193, 2177.505)(561.1101, 5521.104)(562.45044, 1698.0938)(563.6204, 3002.0752)(564.4552, 942.70496)(584.43494, 2950.1594)(584.97864, 4572.7476)(585.4777, 3759.39)(561.5389, 7585.4536)(562.45276, 2678.7122)(563.4555, 559.4601)(603.4168, 14062.096)(604.0385, 8006.0303)(606.4586, 933.3225)(585.72064, 10624.45)(587.49115, 8368.653)(587.9472, 6373.77)(587.7835, 8569.362)(588.…
3-beta,14beta-dihydroxy-5-beta-card-20(22)-enolide	Withanolides and derivatives	12770630	9384890	7.41259e+06	9791650	12756549	9611160	1.58891e+07	6119028	3790100	1.34651e+07	1163611	9.83544e+06	3.12126e+07	6.43664e+06	9.22395e+06	(374.2475, 1695.6571)(357.2413, 13418.62)(358.24362, 12700.952)(359.23376, 1900.933)(400.24362, 6998.2466)(401.28265, 356.16037)(402.2533, 1662.35)(382.2357, 2532.312)
3-oxo-witha-1,4,24-trienolide	Withanolides and derivatives	16796840	1	1	13909380	1	1	1.00826e+07	1	1359010	1.4237e+06	1	1	7.59559e+06	1	1	(448.2815, 121.31)(430.14307, 19885.744)(431.27133, 2716.1938)(432.276, 1129.43)
28-nor-3-oxo-11alpha-acetoxy-with-4-enolide	Withanolides and derivatives	19923710	356206	400977	1.62491e+07	332461	379257	18027390	415516	342881	1.52894e+07	308856	354868	1.55999e+07	210874	217601	(455.6213, 25884.527)(456.3151, 5591.4985)(494.0779, 16730.133)(495.2985, 2389.2737)(475.28192, 76140.9)(476.28412, 14626.256)
28-nor-3-oxo-18-acetoxy-witha-1,4-dienolide	Withanolides and derivatives	1.54936e+07	1.83253e+06	3049597	1.00666e+07	1532708	1.93746e+06	1.82114e+07	756091	2.36978e+06	1.1434e+07	1.18077e+06	2940658	1.09895e+07	738232	3596087	(457.91776, 6906.7314)(455.27216, 2764.03)(439.12595, 739.91425)(442.28116, 517.475)(459.18945, 1476.384)(460.29236, 1534.0901)(439.77887, 9446.551)(440.6149, 1397.25)(477.66318, 2900.4868)(478.26285, 947.50745)(459.78275, 43533.027)(460.52353, 11267.364)(463.76205, 3578.8801)
28-nor-3-oxo-18-acetoxy-with-4-enolide	Withanolides and derivatives	1.18993e+07	2913545	1801575	1.08851e+08	1.29218e+06	1387923	1.05512e+08	1.82303e+06	1.47782e+06	1.7371e+08	1.56029e+06	1794760	1.10355e+08	1211105	2.23575e+06	(458.39697, 7341.802)(458.29553, 5283.5337)(439.42374, 12150.985)(440.28198, 2249.95)(459.25076, 26088.47)(460.18347, 3920.145)(460.30154, 904.98)(441.09213, 1277.821)(442.29956, 1307.18)(479.27878, 527350.9)(480.28, 172803.19)(481.28156, 19781.82)(482.2837, 653.89)(463.1836, 28556.314)(465.27597, 140502.5)(466.27853, 18972.82)
3-oxo-18-acetoxywitha-1,4,24-trienolide	Withanolides and derivatives	1.44472e+07	39859.3	1815022	1.22741e+07	1515580	921722	1.1483e+08	912859	709401	1.22309e+08	152667	673712	102288640	3777812	2.67489e+06	(470.2824, 2967.625)(448.26535, 2285.41)(470.2846, 6856.9536)(471.69498, 4125.56)(449.26733, 590135.25)(450.2703, 141983.6)(451.27167, 14453.047)(490.13303, 26304.354)(490.8959, 3688.164)(471.91824, 6904.0273)(472.24918, 11.53906)
1-oxo-5alpha,12alpha,15beta-trihydroxy-6alpha,7alpha-epoxy-witha-2,24-dienolide	Withanolides and derivatives	2.86614e+07	2.36762e+06	3.97693e+06	2.94621e+07	2.69625e+06	1.83983e+06	51110350	2784641	5445082	34534070	2.60667e+06	5.06865e+06	24024677	3725828	2.68699e+06	(487.60068, 33864.09)(470.59082, 18344.732)(470.25922, 5283.4)(472.2625, 6936.5254)(488.52658, 773.815)(469.75977, 27152.066)(470.84476, 6680.488)(474.2709, 532.14)(512.0249, 5638.562)(514.265, 8248.714)(492.57788, 17666.31)(493.00455, 56418.504)(493.88428, 1161.751)(495.8247, 215.9595)(497.25977, 5479.671)
15-[1-(3,4-dimethyl-5-oxooxolan-2-yl)-1,2-dihydroxypropan-2-yl]-6,14-dihydroxy-2,16-dimethyl-8-oxapentacyclo[9.7.0.0^{2,7}.0^{7,9}.0^{12,16}]octadec-4-en-3-one	Withanolides and derivatives	15210737	3.4225e+06	2.78019e+06	1.00969e+07	3.74883e+06	2.36473e+06	1.63986e+07	3.14855e+06	1	21253340	2.44782e+06	3757102	9.35382e+06	4349039	4.20444e+06	(505.2416, 2575.31)(505.8986, 868.0363)(488.81573, 2502.889)(492.2742, 2573.5732)(51.29956, 1387.4299)(488.80847, 4357.7163)(492.78064, 1884.6299)(528.4677, 12621.053)(528.80695, 5947.064)(512.2597, 7053.297)(515.2687, 13094.567)
15-[1-(4,5-dimethyl-6-oxo-3,6-dihydro-2H-pyran-2-yl)ethyl]-6,12-dihydroxy-2,16-dimethyl-3-oxo-8-oxapentacyclo[9.7.0.0^{2,7}.0^{7,9}.0^{12,16}]octadec-4-en-13-yl acetate	Withanolides and derivatives	1.30652e+07	6.79635e+06	3.91584e+06	25845137	6781320	2208176	2.03008e+07	2.2624e+06	1824694	3.06008e+07	6714304	3.90221e+06	3.55284e+07	6.05833e+06	2603935	(528.27325, 91178.8)(529.276, 33793.777)(530.27747, 413.729)(513.4288, 6062.13)(514.8196, 12714.902)(515.7724, 9297.44)(516.27954, 7972.6123)(529.99713, 146980.78)(531.2234, 4810.316)(532.28625, 5375.695)(513.8223, 8393.24)(515.5239, 49083.207)(516.93805, 1135.012)(517.28253, 113.26)(555.0245, 1601.3584)(554.4381, 8587.264)(554.60657, 4441.641)(555.2681, 8539.689)(535.4252, 2607.435)(535.8424, 17…
3-O-(alpha-L-rhamnopyranosyl)-3beta,14beta-dihydroxybufa-4,20,22-trienolide	Withanolides and derivatives	1.58046e+07	9418224	2.63236e+07	1.74836e+07	2.64744e+06	3.41953e+07	1.31342e+07	4.51677e+06	2.20891e+07	1.20738e+07	6.10905e+06	3.54564e+07	1.12769e+06	5.6582e+06	3.32327e+07	(531.33374, 74114.68)(532.5062, 21734.842)(532.2909, 6158.244)(533.305, 381.32)(513.1205, 4231.5005)(514.75006, 19865.252)(517.2924, 16845.52)(531.62897, 161.293)(532.73016, 1690.1373)(533.2907, 5123.34)(514.20605, 334163.56)(515.4962, 115412.945)(516.81256, 20216.441)(517.6522, 1629.7963)(555.8609, 3239.6848)(539.97034, 1264.834)(538.26886, 924.5525)(541.2788, 183.0)
3beta-(6-deoxy-4-O-beta-D-glucopyranosyl-3-O-methyl-beta-D-galactopyranosyloxy)-14,16beta-dihydroxy-5beta-card-20(22)-enolide	Withanolides and derivatives	2.25013e+06	1375892	1408789	2.30792e+06	910290	948658	2.19129e+06	757470	2.11056e+06	2.31792e+06	1100257	1.45494e+06	3.8612e+06	2.28014e+06	1507249	(715.70807, 7359.757)(717.1895, 2441.4949)(714.3597, 635.22)(695.60925, 2015.25)(714.13306, 6560.1875)(715.3871, 4923.39)(698.5396, 8344.351)(696.35547, 8364.2)(697.34827, 1559.885)(736.4797, 26566.875)(736.5879, 5487.3096)(719.8127, 66585.03)(720.56415, 23914.697)(721.3626, 2027.9532)
(1S,2R,6S,9R,11S,12S,15S,16S)-15-[(1R)-1-[(2R)-4,5-dimethyl-6-oxo-3,6-dihydro-2H-pyran-2-yl]-1-hydroxyethyl]-6-hydroxy-2,16-dimethyl-8-oxapentacyclo[9.7.0.0^{2,7}.0^{7,9}.0^{12,16}]octadec-4-en-3-one	Withanolides and derivatives	4934382	6.55225e+06	16364739	1112401	1.04447e+06	1.49701e+06	782701	6.34927e+06	2.16695e+07	1509516	6.95952e+06	7.03484e+06	1.92811e+06	2.03851e+06	22445086	(470.4887, 1163.8733)(471.47568, 864.264)(453.5911, 1777.7252)(455.5982, 1867.2732)(457.27213, 3224.864)(471.4285, 18910.787)(472.2771, 11474.161)(454.81415, 872.95056)(457.1644, 3038.4502)(457.2741, 2557.83)(459.2756, 12680.25)(494.03452, 38742.355)(494.26056, 17590.219)(495.26636, 13844.473)(478.32877, 2808.0774)(479.66095, 1289.98)(481.2559, 344.39)
3-oxo-witha-4,24-dienolide	Withanolides and derivatives	1.30067e+06	1	1	1	1.1693e+06	1	305761	719831	1	1	397195	1	2.53927e+06	716960	1	(424.68558, 4639.6304)(425.72897, 412.13998)(427.3037, 45017.5)(428.3062, 11092.2)(406.36313, 5963.284)(407.40543, 1423.5687)(426.30795, 21482.564)(428.42426, 6584.4956)(430.32178, 1205.855)(409.10297, 2432.1877)(410.25253, 4006.6726)(410.97498, 1738.651)(412.31345, 1759.9766)(447.37894, 23353.709)(448.4263, 10606.987)(431.61603, 7775.2925)(432.69534, 6826.697)(433.6273, 3391.2969)(434.2951, 1369…
(2R,3R,5S)-2-(1-hydroxy-1-methyl-ethyl)-5-[(3R,5R,9R,10R,13S,14S,17S)-3-hydroxy-4,4,10,13,14-pentamethyl-2,3,5,6,9,11,12,15,16,17-decahydro-1H-cyclopenta[a]phenanthren-17-yl]tetrahydropyran-3-ol	Withanolides and derivatives	57734.3	756622	295063	2.52863e+06	878044	232472	177371	713668	351130	1.11461e+06	869150	276507	4.25987e+06	772695	343297	(702.28595, 11623.222)(703.2875, 2748.9392)(704.2901, 426.09122)(684.7962, 7836.8135)(685.8354, 3985.9033)(688.6903, 1429.52)(688.2947, 7555.56)(689.2969, 3474.465)(690.29724, 1142.29)(706.30597, 8010.8066)(707.3088, 3082.9734)(709.30896, 152.22)(687.5923, 3585.1692)(689.1717, 1604.505)(690.15784, 403.95712)(691.3066, 60.48)(725.50934, 4256.9126)(727.6393, 3182.199)(729.5771, 5175.721)(731.2996, …

## Sheet: typical EVOO compounds T0
Compound (mg Eq./kg)	Frantoio T0	Kalamon T0	Leccino T0	Picholine T0	Picual T0
Apigenin	0.768024	0.92186	1.30964	0.279414	0.628115
Luteolin	0.216561	0.162176	0.357341	0.177549	0.20318
(+)-Pinoresinol	0.508776	0.344214	0.290922	0.252436	0.275215
8-Acetoxypinoresinol	0.0558211	0.258921	0.409051	0.288611	0.139775
p-HPEA-EDA	90.0957	69.6388	84.4657	65.496	50.2653
Oleuropein-aglycone	3.7106	14.0536	17.2092	6.46572	14.967
Oleuropein	1.97101	0.493401	1.03414	0.634134	4.18008
Hydroxytyrosol	1.04432	0.875041	1.57185	1.06271	1.91653
Cinnamic acid	2.49079	1.59012	2.04574	1.62177	1.11562
Ferulic acid	0.0452198	0.0278355	0.0426886	0.0476407	0.0284354
4-Hydroxyphenylacetic acid	0.366976	0.114551	0.576419	0.134871	0.310897
Sterols	2020.86	2617.99	3706.94	3592.74	3098.74

## Sheet: Cross validation OPLSDA
								Cross-validation ANOVA
								M1(Untitled)	SS	DF	MS	F	p	SD
								Total corr.	88	88	1			1
								Regression	75.9982	12	6.33318	40.1042	6.23572e-28	2.51658
								Residual	12.0018	76	0.157918			0.397389
